# Supplementary material for: 2-Phenyl-1H-imidazol-3-ium hydrogen oxalate
Source: Acta Crystallogr Sect E Struct Rep Online. 2011 Jun 22;67(Pt 7):o1773. doi: 10.1107/S1600536811023300 (PMC3151754; doi:10.1107/S1600536811023300)
Supplement: Supplementary file 2 [file e-67-o1773-Isup2.hkl]

#
# h,k,l, Fc-squared, Fo-squared, sigma(Fo-squared) and status flag
#
data_I
_shelx_title ' 1 in P-1'
_shelx_refln_list_code          4
_shelx_F_calc_maximum       94.39
_exptl_crystal_F_000       244.00
_reflns_d_resolution_high  0.7307
 
loop_
 _symmetry_equiv_pos_as_xyz
 'x, y, z'
 '-x, -y, -z'
 
_cell_length_a     5.5710
_cell_length_b     9.2160
_cell_length_c    11.9180
_cell_angle_alpha  70.262
_cell_angle_beta   80.460
_cell_angle_gamma  74.871
 
_shelx_F_squared_multiplier     1.000
 
loop_
 _refln_index_h
 _refln_index_k
 _refln_index_l
 _refln_F_squared_calc
 _refln_F_squared_meas
 _refln_F_squared_sigma
 _refln_observed_status
   1   0   0      342.99      320.44      2.69 o
   2   0   0       68.99       69.02      2.25 o
   3   0   0        5.09        5.66      0.90 o
   4   0   0       12.44       12.72      1.31 o
   5   0   0       90.20       95.62      3.07 o
   6   0   0        3.81        3.31      1.53 o
   7   0   0        0.59        0.46      1.63 o
  -7   1   0        0.68        1.25      1.69 o
  -6   1   0       17.15       17.29      1.81 o
  -5   1   0      118.39      115.13      4.99 o
  -4   1   0       17.86       12.36      1.78 o
  -3   1   0        2.43        1.37      0.89 o
  -2   1   0       43.96       33.91      1.75 o
  -1   1   0       74.48       77.63      1.44 o
   1   1   0     1364.33     1217.58     14.32 o
   2   1   0      476.72      475.84      4.87 o
   3   1   0      300.42      286.70      3.69 o
   4   1   0       89.44       91.14      4.11 o
   5   1   0      223.15      229.81      7.61 o
   6   1   0       29.81       38.01      2.35 o
   7   1   0       27.51       27.13      5.68 o
  -6   2   0        4.53        4.01      1.41 o
  -5   2   0        0.09       -0.51      1.79 o
  -4   2   0        4.59        4.20      1.02 o
  -3   2   0      113.81      121.67      2.86 o
  -2   2   0       76.60       86.23      2.14 o
  -1   2   0       37.44       42.78      1.47 o
   1   2   0       42.78       45.84      0.97 o
   2   2   0      389.37      408.28      2.95 o
   3   2   0      138.16      134.85      3.03 o
   4   2   0        0.86        0.23      0.71 o
   5   2   0       95.99       93.49      2.86 o
   6   2   0       22.62       23.50      2.71 o
   7   2   0        4.72        5.84      2.48 o
  -6   3   0       11.45        8.62      2.22 o
  -5   3   0        0.45        0.66      1.38 o
  -4   3   0       75.97       68.09      3.55 o
  -3   3   0       57.19       54.30      2.18 o
  -2   3   0       81.97       98.99      2.61 o
  -1   3   0      159.83      165.77      1.73 o
   0   3   0      109.24      108.14      4.44 o
   1   3   0       45.26       46.40      1.18 o
   2   3   0       23.67       26.96      1.04 o
   3   3   0       17.72       18.11      1.17 o
   4   3   0        0.02        0.31      0.75 o
   5   3   0        5.52        5.16      1.15 o
   6   3   0       12.09       14.04      1.63 o
   7   3   0       87.21       92.83      5.87 o
  -5   4   0       13.79       10.77      2.15 o
  -4   4   0       37.83       39.48      3.08 o
  -3   4   0        2.86        5.91      1.23 o
  -2   4   0      226.54      241.42      2.68 o
  -1   4   0       67.36       66.13      2.36 o
   0   4   0      468.12      474.38      3.53 o
   1   4   0      240.41      253.88      4.06 o
   2   4   0        9.40       10.00      0.93 o
   3   4   0       18.49       21.04      0.84 o
   4   4   0       13.79       16.52      1.22 o
   5   4   0        8.19        6.50      1.05 o
   6   4   0        0.49        0.72      1.07 o
  -5   5   0        5.03        3.39      1.95 o
  -4   5   0      142.35      151.19      5.73 o
  -3   5   0       27.77       25.26      1.19 o
  -2   5   0       31.36       34.19      2.13 o
  -1   5   0        1.88        1.89      0.44 o
   0   5   0        5.31        6.73      0.58 o
   1   5   0      130.25      122.33      3.03 o
   2   5   0      229.43      233.30      4.15 o
   3   5   0       28.09       27.38      1.20 o
   4   5   0        0.05        0.16      0.51 o
   5   5   0       10.06        9.58      1.12 o
   6   5   0       16.31       18.52      3.47 o
  -5   6   0        1.54        2.81      2.30 o
  -4   6   0       11.46        7.65      2.08 o
  -3   6   0        0.05        0.14      1.75 o
  -2   6   0        4.97        3.89      0.44 o
  -1   6   0      104.47      103.64      1.86 o
   0   6   0        0.83        0.24      0.65 o
   1   6   0      208.71      218.15      4.40 o
   2   6   0       22.11       24.27      1.31 o
   3   6   0       91.09       90.93      2.25 o
   4   6   0        0.07       -0.01      0.60 o
   5   6   0        2.17        1.65      0.89 o
   6   6   0        2.09        2.16      2.69 o
  -4   7   0        0.05       -0.50      2.13 o
  -3   7   0       27.00       24.67      2.89 o
  -2   7   0       18.30       27.17      3.09 o
  -1   7   0      109.93      112.43      5.45 o
   0   7   0       31.74       30.99      1.79 o
   2   7   0        8.87        8.69      1.08 o
   3   7   0        3.11        4.24      0.91 o
   4   7   0       22.54       19.02      1.17 o
   5   7   0       49.79       51.94      4.01 o
   6   7   0        2.10        3.56      2.65 o
  -4   8   0        3.90        6.40      2.64 o
  -3   8   0        5.53        5.92      2.14 o
  -2   8   0        1.01        1.20      2.32 o
  -1   8   0       22.77       19.52      3.25 o
   0   8   0       73.97       73.60      2.33 o
   1   8   0        6.76        7.40      2.91 o
   2   8   0      131.29      129.53      5.88 o
   3   8   0       49.48       48.25      4.52 o
   4   8   0        0.47        1.48      1.84 o
   5   8   0        0.00        1.97      1.94 o
  -3   9   0        1.08        2.73      2.75 o
  -2   9   0        2.96        1.76      2.45 o
  -1   9   0       30.41       31.64      3.97 o
   0   9   0       31.25       37.07      4.28 o
   1   9   0       29.53       33.97      2.01 o
   2   9   0       25.44       26.89      2.39 o
   3   9   0        5.09        2.31      1.82 o
   4   9   0        1.11        0.50      1.89 o
   5   9   0        6.49        5.07      2.16 o
  -2  10   0        9.70        9.24      3.05 o
  -1  10   0        6.43        5.83      3.03 o
   0  10   0       29.23       35.90      4.41 o
   1  10   0        9.41        8.10      3.72 o
   2  10   0       31.48       28.92      2.53 o
   3  10   0        4.54        3.98      1.79 o
   4  10   0        0.23        2.20      2.07 o
  -1  11   0        2.67        2.27      3.67 o
   0  11   0        2.18        0.66      3.60 o
   1  11   0       43.74       50.78      5.66 o
   2  11   0        3.77        7.20      4.16 o
   4  11   0        1.47        1.13      2.38 o
  -1 -11   1        0.00        1.88      4.11 o
   0 -11   1        3.47        2.81      4.22 o
  -4 -10   1        0.63        1.78      2.09 o
  -3 -10   1       16.03       19.40      2.63 o
  -2 -10   1        1.01        0.39      1.49 o
  -1 -10   1       27.05       22.32      4.10 o
   0 -10   1        0.42        0.50      2.98 o
   1 -10   1        3.52        4.42      3.17 o
   2 -10   1        0.33        1.91      3.22 o
  -5  -9   1        7.02        9.87      2.75 o
  -4  -9   1        5.90        7.87      2.43 o
  -3  -9   1       15.67       19.90      2.64 o
  -2  -9   1        0.37        0.11      1.38 o
  -1  -9   1       18.57       19.44      1.76 o
   0  -9   1       40.28       42.95      4.66 o
   1  -9   1        7.15        5.61      2.52 o
   2  -9   1        0.00        0.21      2.60 o
  -5  -8   1        0.90       -2.07      2.34 o
  -4  -8   1       10.39       10.42      2.38 o
  -3  -8   1       16.25       15.60      2.39 o
  -2  -8   1       12.56       13.33      1.28 o
  -1  -8   1        1.05        0.95      1.24 o
   0  -8   1        9.92        7.78      2.53 o
   1  -8   1        0.60        1.27      2.17 o
   2  -8   1       49.70       55.17      4.29 o
   3  -8   1        0.02        0.16      2.16 o
  -5  -7   1        6.58        7.33      2.26 o
  -4  -7   1        7.67        7.60      2.29 o
  -3  -7   1       28.13       28.81      1.38 o
  -2  -7   1        0.32        0.04      0.80 o
   0  -7   1        0.35        0.68      0.67 o
   1  -7   1      119.61      116.06      7.40 o
   2  -7   1        1.24       -0.23      1.99 o
   3  -7   1        5.07        5.34      2.00 o
   4  -7   1        2.33        0.98      2.13 o
  -6  -6   1        4.25        4.95      2.26 o
  -5  -6   1        0.63        1.53      2.23 o
  -4  -6   1        2.94        2.89      1.91 o
  -3  -6   1       13.78       12.98      0.95 o
  -2  -6   1        0.01        0.30      0.68 o
   0  -6   1        7.82        6.59      0.74 o
   1  -6   1       71.78       72.82      1.91 o
   2  -6   1      283.80      279.02     11.96 o
   3  -6   1       60.71       62.23      3.78 o
   4  -6   1        4.56        4.79      1.71 o
  -6  -5   1       13.62       10.81      2.94 o
  -5  -5   1        4.77        3.74      0.96 o
  -4  -5   1        2.41        4.17      1.95 o
  -3  -5   1       29.35       27.90      1.09 o
  -2  -5   1        0.00        0.22      0.59 o
  -1  -5   1       71.76       76.48      1.94 o
   0  -5   1       61.60       66.73      1.50 o
   1  -5   1        6.97        8.52      0.93 o
   2  -5   1        0.10        0.00      0.57 o
   3  -5   1       15.34       14.02      1.05 o
   4  -5   1        5.25        3.01      1.71 o
   5  -5   1        3.53        6.64      2.07 o
  -6  -4   1        0.39        0.03      2.19 o
  -5  -4   1       10.67       10.90      1.12 o
  -4  -4   1       23.05       25.99      1.26 o
  -3  -4   1       37.74       38.75      1.18 o
  -2  -4   1       57.99       57.42      1.60 o
  -1  -4   1      540.64      530.84     11.56 o
   0  -4   1      173.68      183.80      2.29 o
   1  -4   1      393.91      412.23      3.76 o
   2  -4   1      108.22      107.16      1.98 o
   3  -4   1       20.51       19.03      1.14 o
   4  -4   1       22.99       21.74      2.29 o
   5  -4   1        7.82        6.32      1.89 o
  -6  -3   1       18.20       19.14      1.70 o
  -5  -3   1       11.93       11.44      1.23 o
  -4  -3   1        2.35        2.03      0.74 o
  -3  -3   1       69.31       70.89      1.62 o
  -2  -3   1      418.74      400.05      3.28 o
  -1  -3   1       17.42       18.69      0.95 o
   0  -3   1       29.15       20.28      1.24 o
   1  -3   1      185.27      195.75      2.44 o
   2  -3   1      558.93      654.33      6.09 o
   3  -3   1       40.42       42.04      1.90 o
   4  -3   1       22.82       20.81      1.69 o
   5  -3   1       23.40       19.90      2.89 o
   6  -3   1        0.00       -0.36      1.96 o
  -7  -2   1        6.35        3.75      2.79 o
  -6  -2   1       16.02       18.75      1.63 o
  -5  -2   1       82.18       86.10      2.69 o
  -4  -2   1       13.94       13.48      0.99 o
  -3  -2   1      198.26      161.03     24.46 o
  -2  -2   1       71.24       77.41      1.53 o
  -1  -2   1     8757.58     5777.74     70.08 o
   0  -2   1      281.17      311.97      2.38 o
   1  -2   1      434.36      474.96      4.08 o
   2  -2   1      117.36      128.37      2.41 o
   3  -2   1      131.02      131.21      2.83 o
   4  -2   1       43.03       38.07      1.99 o
   5  -2   1       30.60       26.96      2.90 o
   6  -2   1       12.41       11.54      2.71 o
  -7  -1   1        6.07        2.37      2.34 o
  -6  -1   1        0.08        0.42      1.18 o
  -5  -1   1        2.53        3.37      1.19 o
  -4  -1   1       42.36       42.95      1.55 o
  -3  -1   1        6.76        5.76      0.69 o
  -2  -1   1      508.85      500.52      5.09 o
  -1  -1   1      376.28      341.65      3.87 o
   0  -1   1        4.79        2.22      0.52 o
   1  -1   1      866.58      810.55      9.64 o
   2  -1   1     1281.01     1218.56      6.14 o
   3  -1   1      354.45      374.02      7.06 o
   4  -1   1       32.73       30.88      1.79 o
   5  -1   1        0.31        0.76      1.89 o
   6  -1   1        3.43        4.27      2.02 o
   7  -1   1        0.60        1.31      1.72 o
  -7   0   1        0.13       -0.27      1.54 o
  -6   0   1        6.48        5.01      1.44 o
  -5   0   1      175.44      178.45      4.02 o
  -4   0   1       74.14       72.49      1.94 o
  -3   0   1      528.47      566.37      5.44 o
  -2   0   1      554.03      545.28      4.32 o
  -1   0   1     2135.54     1632.30     14.11 o
   0   0   1      231.57      233.06      2.00 o
   1   0   1      165.06      141.19     13.90 o
   2   0   1      118.34      127.38      2.07 o
   3   0   1      130.73      139.48      2.70 o
   4   0   1      152.24      151.33      3.34 o
   5   0   1       77.43       82.81      4.27 o
   6   0   1        7.95        6.97      1.99 o
   7   0   1        3.60        3.97      1.64 o
  -7   1   1        1.51        3.15      2.40 o
  -6   1   1        1.49        2.52      1.28 o
  -5   1   1        0.12        0.07      1.17 o
  -4   1   1       17.38       17.00      1.40 o
  -3   1   1      103.22      104.00      3.94 o
  -2   1   1       97.93      119.40      2.31 o
  -1   1   1      313.95      281.98      2.04 o
   0   1   1      236.04      197.51      2.69 o
   1   1   1      411.67      365.70     15.77 o
   2   1   1     1298.10     1204.97      6.07 o
   3   1   1       21.57       17.64      1.11 o
   4   1   1      162.52      158.99      3.32 o
   5   1   1       84.13       81.02      3.90 o
   6   1   1       21.39       19.73      1.88 o
   7   1   1       15.84       13.36      1.91 o
  -6   2   1        5.41        4.19      1.41 o
  -5   2   1        2.16        1.72      1.46 o
  -4   2   1       18.18       18.74      1.43 o
  -3   2   1     1041.50     1056.05      8.41 o
  -2   2   1      214.13      216.54      3.41 o
  -1   2   1       46.99       38.57      1.45 o
   0   2   1      190.24      175.38      3.49 o
   1   2   1      557.08      548.22     10.61 o
   2   2   1      191.20      181.36      7.38 o
   3   2   1       21.32       19.14      1.46 o
   4   2   1       51.45       53.50      2.56 o
   5   2   1        3.86        3.42      1.37 o
   6   2   1       15.30       16.64      1.75 o
   7   2   1       11.91       13.19      1.86 o
  -6   3   1        0.46        0.46      1.85 o
  -5   3   1        9.34       11.07      1.87 o
  -4   3   1       62.98       61.21      3.60 o
  -3   3   1        3.79        3.44      1.07 o
  -2   3   1      120.05      135.10      3.06 o
  -1   3   1      229.18      250.36      3.82 o
   0   3   1        2.28        0.50      0.33 o
   1   3   1       75.78       76.14      2.22 o
   2   3   1     1658.12     1610.59      6.96 o
   3   3   1       20.91       22.86      1.05 o
   4   3   1      150.50      158.23      4.25 o
   5   3   1       49.47       49.60      2.89 o
   6   3   1       22.10       21.64      2.03 o
   7   3   1       19.67       27.29      3.94 o
  -5   4   1       13.75        9.82      2.34 o
  -4   4   1       63.22       69.23      2.68 o
  -3   4   1        0.00        0.21      0.61 o
  -2   4   1        2.42        1.93      0.46 o
  -1   4   1       27.18       27.16      1.68 o
   0   4   1        1.38        1.25      0.44 o
   1   4   1      180.61      187.83      2.52 o
   2   4   1       53.89       50.30      1.22 o
   3   4   1        3.64        4.05      0.62 o
   4   4   1        0.43        1.29      0.67 o
   5   4   1       18.82       20.22      1.56 o
   6   4   1        0.79        0.02      1.23 o
  -5   5   1        1.11       -0.16      2.00 o
  -4   5   1      115.46      114.33      2.65 o
  -3   5   1       91.54       81.30      2.13 o
  -2   5   1        1.37        2.10      1.28 o
  -1   5   1       58.57       57.03      3.45 o
   0   5   1      207.38      224.33      6.06 o
   1   5   1       96.90       97.01      2.03 o
   2   5   1       85.53       90.08      2.87 o
   3   5   1        2.11        1.96      0.58 o
   4   5   1      216.44      229.05      3.89 o
   5   5   1       17.00       15.72      1.44 o
   6   5   1       24.32       22.14      1.81 o
  -5   6   1        2.80        4.57      2.42 o
  -4   6   1       17.05       17.13      2.65 o
  -3   6   1       19.94       18.27      2.61 o
  -2   6   1      133.45      131.06      5.40 o
  -1   6   1        0.00       -0.69      1.68 o
   0   6   1        2.41        1.00      0.52 o
   1   6   1      328.71      344.64     18.86 o
   2   6   1        4.91        4.78      1.11 o
   3   6   1      166.98      162.17      3.10 o
   4   6   1       23.27       22.52      1.37 o
   5   6   1        2.67        1.34      0.95 o
   6   6   1       20.68       20.89      3.61 o
  -4   7   1        0.15        0.19      2.14 o
  -3   7   1       13.49       10.50      2.46 o
  -2   7   1        0.01       -0.14      2.11 o
  -1   7   1        0.86        0.13      2.06 o
   0   7   1       12.61       11.74      0.93 o
   1   7   1        2.31        3.08      0.82 o
   2   7   1       69.67       71.60      2.19 o
   3   7   1       65.38       67.02      2.19 o
   4   7   1        3.59        3.07      0.78 o
   5   7   1        3.70        3.65      2.12 o
   6   7   1        2.85        0.81      2.36 o
  -4   8   1        4.86        4.13      2.61 o
  -3   8   1       18.53       21.41      3.14 o
  -2   8   1       95.13      101.83      5.62 o
  -1   8   1       16.15       15.60      2.79 o
   0   8   1       43.53       44.45      1.61 o
   1   8   1       15.55       17.67      3.26 o
   2   8   1       16.84       19.94      1.43 o
   3   8   1       77.74       71.24      4.19 o
   4   8   1       15.28       13.86      2.43 o
   5   8   1        0.05        0.38      1.98 o
  -3   9   1        8.20        9.12      2.79 o
  -2   9   1        0.26        0.27      2.46 o
  -1   9   1        7.12        5.72      2.86 o
   0   9   1       72.61       84.87      5.90 o
   1   9   1       19.63       20.69      3.78 o
   2   9   1        0.43        0.72      1.39 o
   3   9   1        8.72        9.12      1.89 o
   4   9   1        0.79        0.51      1.97 o
   5   9   1       39.60       48.60      4.25 o
  -2  10   1        0.58        1.29      3.02 o
  -1  10   1       10.49        9.66      3.22 o
   0  10   1       12.39       15.13      3.57 o
   1  10   1        1.67        0.82      2.68 o
   2  10   1       11.94       14.58      1.77 o
   3  10   1        1.60        0.64      1.60 o
   4  10   1        3.17        3.19      1.79 o
   5  10   1        0.01        2.15      2.20 o
  -1  11   1       10.04        7.45      3.77 o
   0  11   1       13.65        9.47      3.35 o
   1  11   1        0.00        3.11      3.86 o
   2  11   1        0.01        0.65      3.41 o
   4  11   1        6.07        3.26      2.32 o
  -1 -11   2       17.12       22.72      4.69 o
   0 -11   2        0.00        0.73      4.27 o
  -4 -10   2        1.83        1.70      2.46 o
  -3 -10   2        0.40       -0.42      1.94 o
  -2 -10   2        7.40        5.80      1.89 o
  -1 -10   2        9.23       11.36      3.35 o
   0 -10   2        2.42        1.40      3.21 o
   1 -10   2        1.09        0.14      3.28 o
  -4  -9   2        1.10        0.05      2.10 o
  -3  -9   2       13.24       14.84      2.43 o
  -2  -9   2        8.87        7.44      1.80 o
  -1  -9   2        1.18        0.61      1.25 o
   0  -9   2        0.19        0.08      2.74 o
   1  -9   2        0.08        1.97      2.72 o
   2  -9   2        1.59        1.77      2.64 o
  -5  -8   2        6.44        9.60      2.64 o
  -4  -8   2        7.95        6.88      2.30 o
  -3  -8   2       31.12       39.17      3.32 o
  -2  -8   2        0.47        0.59      0.86 o
  -1  -8   2        7.63        5.40      1.55 o
   0  -8   2       24.53       26.36      1.94 o
   1  -8   2        1.43       -0.13      2.21 o
   2  -8   2       51.41       52.85      4.10 o
  -5  -7   2        0.02        0.86      2.22 o
  -4  -7   2       23.77       23.38      2.81 o
  -3  -7   2       25.18       24.37      1.13 o
  -2  -7   2        8.33        7.79      1.01 o
  -1  -7   2       11.82       12.16      3.20 o
   0  -7   2       49.59       49.31      2.39 o
   1  -7   2        1.07        0.72      0.78 o
   2  -7   2        9.79        9.36      2.27 o
   3  -7   2       19.62       14.14      2.32 o
  -6  -6   2        0.89       -0.93      2.65 o
  -5  -6   2        1.37        1.05      2.28 o
  -4  -6   2        0.75        0.64      1.70 o
  -3  -6   2      194.93      179.57      5.28 o
  -2  -6   2       70.33       66.77      1.91 o
  -1  -6   2        9.75       12.39      1.16 o
   0  -6   2       96.97      111.57      2.77 o
   1  -6   2        6.05        5.36      0.90 o
   2  -6   2      135.89      135.30      5.90 o
   3  -6   2       20.98       20.69      2.34 o
   4  -6   2        2.80        4.05      1.74 o
  -6  -5   2        0.30        0.52      2.53 o
  -5  -5   2        0.07       -0.40      2.11 o
  -4  -5   2        1.50        2.05      1.77 o
  -3  -5   2        4.42        3.88      1.51 o
  -2  -5   2       89.78       88.55      1.79 o
  -1  -5   2       31.48       26.27      1.91 o
   0  -5   2        4.33        4.92      0.78 o
   1  -5   2      147.05      160.92      2.90 o
   2  -5   2       71.40       65.79      2.42 o
   3  -5   2      107.42       90.10      5.72 o
   4  -5   2       27.83       30.72      2.69 o
   5  -5   2        1.19        1.06      2.01 o
  -6  -4   2        2.96        1.93      2.13 o
  -5  -4   2       10.64       10.05      0.88 o
  -4  -4   2        4.53        4.04      1.15 o
  -3  -4   2        6.16        6.54      1.84 o
  -2  -4   2     1070.56      969.15     15.18 o
  -1  -4   2        1.11        0.53      1.08 o
   0  -4   2       73.12       74.24      1.72 o
   1  -4   2        0.13        0.03      0.66 o
   2  -4   2       14.20       14.55      1.07 o
   3  -4   2       15.54       13.07      1.00 o
   4  -4   2        0.37        0.05      0.87 o
   5  -4   2        0.01       -0.10      2.02 o
  -6  -3   2        1.07        0.55      2.43 o
  -5  -3   2        3.77        3.47      0.86 o
  -4  -3   2        0.16        0.09      0.56 o
  -3  -3   2        9.08       11.48      0.78 o
  -2  -3   2      320.21      299.26      5.45 o
  -1  -3   2      428.18      454.35      4.23 o
   0  -3   2       47.64       47.54      1.33 o
   1  -3   2      287.17      306.65      6.13 o
   2  -3   2       23.69       26.52      1.08 o
   3  -3   2       21.85       22.34      1.46 o
   4  -3   2       36.23       37.73      1.99 o
   5  -3   2        0.02        1.11      2.19 o
   6  -3   2        1.66        1.25      2.33 o
  -6  -2   2        1.71        2.03      0.97 o
  -5  -2   2        0.00        0.15      0.89 o
  -4  -2   2      185.77      185.99     10.86 o
  -3  -2   2      433.06      392.61     16.46 o
  -2  -2   2     1761.28     1660.54     11.82 o
  -1  -2   2      146.41      142.23      3.24 o
   0  -2   2      384.59      402.87      4.99 o
   1  -2   2       37.10       33.13      1.16 o
   2  -2   2        5.00        4.68      0.75 o
   3  -2   2      334.28      353.42      8.73 o
   4  -2   2        1.73        2.01      1.20 o
   5  -2   2       49.48       50.61      3.78 o
   6  -2   2        0.05        1.52      2.12 o
  -7  -1   2       10.34        8.72      2.47 o
  -6  -1   2        1.03        1.39      1.14 o
  -5  -1   2       86.56       91.25      4.88 o
  -4  -1   2      127.53      123.59      2.77 o
  -3  -1   2       41.94       41.40      1.25 o
  -2  -1   2      825.41      775.04      7.86 o
  -1  -1   2     8910.39     6398.79     74.14 o
   0  -1   2     1128.31     1073.93     36.57 o
   1  -1   2      626.80      633.07      3.82 o
   2  -1   2        4.09        4.04      0.59 o
   3  -1   2        4.41        3.10      0.83 o
   4  -1   2        2.52        2.86      1.13 o
   5  -1   2       76.15       72.52      4.36 o
   6  -1   2        5.64        4.14      1.89 o
   7  -1   2        0.00       -0.92      2.57 o
  -7   0   2        8.14        7.25      2.48 o
  -6   0   2       26.15       24.98      2.03 o
  -5   0   2       17.05       19.22      1.66 o
  -4   0   2      127.06      132.75      4.47 o
  -3   0   2       84.41       83.62      2.33 o
  -2   0   2       99.22      109.42      2.14 o
  -1   0   2       33.47       37.68      1.16 o
   0   0   2     2064.10     1658.06     34.00 o
   1   0   2        6.03        4.45      0.73 o
   2   0   2      272.06      260.85      9.13 o
   3   0   2      138.25      140.07      5.83 o
   4   0   2      176.73      175.65      4.19 o
   5   0   2      365.49      364.54      8.27 o
   6   0   2        2.06        1.88      1.88 o
   7   0   2        5.36        3.68      1.67 o
  -6   1   2        7.48        9.50      1.50 o
  -5   1   2       82.89       87.82      5.50 o
  -4   1   2       14.45       12.65      1.80 o
  -3   1   2       90.15       84.86      1.90 o
  -2   1   2      175.30      179.89      2.22 o
  -1   1   2     1304.33     1179.49      4.04 o
   0   1   2     1053.36     1026.01      6.08 o
   1   1   2     1009.70      663.47    108.38 o
   2   1   2      435.06      435.15      4.02 o
   3   1   2       73.76       70.60      2.32 o
   4   1   2       25.76       26.56      1.59 o
   5   1   2      211.10      220.79      6.48 o
   6   1   2        0.25        0.58      1.79 o
   7   1   2       22.49       21.67      2.13 o
  -6   2   2        0.09        1.08      1.29 o
  -5   2   2        6.71        6.67      1.69 o
  -4   2   2        0.09        0.01      0.97 o
  -3   2   2       48.48       49.79      1.59 o
  -2   2   2       20.45       21.25      0.92 o
  -1   2   2       12.69       14.51      0.61 o
   0   2   2      317.24      306.30     13.18 o
   1   2   2      183.29      176.13      2.23 o
   2   2   2     1188.11     1144.65     18.17 o
   3   2   2       64.39       55.45      1.72 o
   4   2   2       30.58       30.33      1.58 o
   5   2   2       36.59       33.18      2.61 o
   6   2   2       93.20       88.30      4.35 o
   7   2   2        6.43        5.59      1.61 o
  -6   3   2       22.65       20.42      2.69 o
  -5   3   2       26.11       24.79      2.33 o
  -4   3   2        0.30       -0.13      0.95 o
  -3   3   2        3.31        3.73      0.75 o
  -2   3   2      271.06      289.10      2.94 o
  -1   3   2     1835.17     1821.08     56.86 o
   0   3   2       25.29       33.40      2.22 o
   1   3   2        3.22        2.38      0.59 o
   2   3   2      712.71      730.33      8.84 o
   3   3   2      267.68      280.78      4.28 o
   4   3   2       10.16       11.15      1.64 o
   5   3   2       36.00       40.67      2.83 o
   6   3   2        3.43        2.01      1.77 o
   7   3   2       27.48       31.65      2.52 o
  -5   4   2       14.58       15.03      2.74 o
  -4   4   2        3.25        2.88      1.01 o
  -3   4   2        0.02        0.32      0.64 o
  -2   4   2       34.85       32.88      1.39 o
  -1   4   2        8.17        9.35      1.42 o
   0   4   2        5.52        6.24      0.44 o
   1   4   2       98.23       97.26      3.00 o
   2   4   2      166.59      171.46      2.79 o
   3   4   2        0.15        0.16      0.58 o
   4   4   2       11.86       11.31      1.05 o
   5   4   2       60.09       67.17      3.33 o
   6   4   2       25.65       29.06      2.16 o
  -5   5   2        7.03        4.17      2.22 o
  -4   5   2        9.45       12.15      2.54 o
  -3   5   2       33.11       31.99      2.07 o
  -2   5   2      219.12      242.22      7.67 o
  -1   5   2       58.49       64.58      5.43 o
   0   5   2      101.51      109.19      1.54 o
   1   5   2       18.90       16.09      0.97 o
   2   5   2       72.53       71.38      2.73 o
   3   5   2       76.73       77.47      2.10 o
   4   5   2        0.09        0.24      0.70 o
   5   5   2        0.27        0.76      1.27 o
   6   5   2        0.08        0.06      1.15 o
  -5   6   2        0.91        0.88      2.38 o
  -4   6   2        8.48       10.49      2.49 o
  -3   6   2       17.04       15.37      2.50 o
  -2   6   2      313.25      295.72      7.97 o
  -1   6   2        0.83        0.67      1.94 o
   0   6   2       43.04       42.24      1.06 o
   1   6   2       40.01       41.14      1.52 o
   2   6   2       40.03       46.13      2.44 o
   3   6   2       11.18       11.25      1.10 o
   4   6   2       64.00       56.38      2.45 o
   5   6   2        0.18       -0.09      0.76 o
   6   6   2       16.00       14.80      1.67 o
  -4   7   2        0.00        0.06      2.21 o
  -3   7   2        0.04       -0.52      1.98 o
  -2   7   2      152.73      160.21      6.36 o
  -1   7   2      448.71      448.72     10.38 o
   0   7   2       30.52       33.18      1.05 o
   1   7   2       38.91       35.95      1.34 o
   2   7   2       42.90       40.83      2.55 o
   3   7   2      103.05      109.78      2.83 o
   4   7   2       33.30       27.80      4.43 o
   5   7   2       12.29       12.54      1.47 o
   6   7   2        1.86        1.55      2.61 o
  -4   8   2        1.51        1.71      2.60 o
  -3   8   2        0.73        0.50      2.13 o
  -2   8   2      125.34      127.33      6.28 o
  -1   8   2        1.57        1.24      2.15 o
   0   8   2      135.55      127.25      4.68 o
   1   8   2       38.18       38.03      1.77 o
   2   8   2       75.44       72.82      2.37 o
   3   8   2       34.18       33.06      1.83 o
   4   8   2       35.46       28.72      1.71 o
   5   8   2        4.72        3.65      2.07 o
   6   8   2        0.99        1.59      2.21 o
  -3   9   2        0.25        1.82      2.59 o
  -2   9   2        0.95        0.05      2.43 o
  -1   9   2       89.21       81.39      5.48 o
   0   9   2       15.66       16.48      3.53 o
   1   9   2       96.61       97.40      2.69 o
   2   9   2        0.08        0.98      1.16 o
   3   9   2       41.32       44.34      3.05 o
   4   9   2        6.02        5.90      2.09 o
   5   9   2       43.03       49.89      4.36 o
  -2  10   2        3.52        3.10      3.07 o
  -1  10   2        7.46        8.11      3.04 o
   0  10   2       51.34       56.53      5.33 o
   1  10   2       14.09       15.11      3.80 o
   2  10   2        0.95        1.16      1.19 o
   3  10   2        0.12       -0.08      1.49 o
   4  10   2        4.70        3.77      1.96 o
   5  10   2        0.15        1.77      2.46 o
  -1  11   2        0.03       -1.59      3.62 o
   0  11   2        0.01        0.35      3.64 o
   1  11   2       10.25       10.03      3.11 o
   2  11   2       10.81        9.95      3.86 o
   4  11   2        0.25       -1.13      2.02 o
  -3 -10   3        1.87        2.50      2.25 o
  -2 -10   3        3.32        2.63      2.02 o
  -1 -10   3       21.92       17.71      4.05 o
   0 -10   3        3.38        2.52      3.47 o
  -4  -9   3        5.19        5.79      2.46 o
  -3  -9   3        0.01        0.39      1.96 o
  -2  -9   3        0.01        0.13      1.74 o
  -1  -9   3        2.44        2.60      1.41 o
   0  -9   3        5.72        8.08      2.79 o
   1  -9   3        8.85        7.08      2.64 o
  -4  -8   3        0.10        0.98      2.31 o
  -3  -8   3        1.01        1.20      2.00 o
  -2  -8   3        9.80       11.09      2.06 o
  -1  -8   3       39.63       40.85      2.97 o
   0  -8   3       35.69       38.21      2.37 o
   1  -8   3        6.40        8.32      2.38 o
   2  -8   3        0.23        1.51      2.20 o
  -5  -7   3        5.33        7.43      2.87 o
  -4  -7   3        1.45        1.35      2.03 o
  -3  -7   3        0.15        0.82      1.84 o
  -2  -7   3       20.52       16.82      1.23 o
  -1  -7   3        0.29        1.08      1.40 o
   0  -7   3       85.77       79.09      5.11 o
   1  -7   3       62.11       61.52      3.77 o
   2  -7   3        8.75        7.07      2.00 o
   3  -7   3        2.00        1.58      1.81 o
  -5  -6   3        2.26        0.99      2.40 o
  -4  -6   3        3.09        3.72      2.29 o
  -3  -6   3       20.34       17.12      2.60 o
  -2  -6   3       20.56       20.32      1.12 o
  -1  -6   3        1.25        1.50      0.86 o
   0  -6   3        7.72       10.30      1.14 o
   1  -6   3       10.11       10.55      1.16 o
   2  -6   3       16.11       13.72      1.34 o
   3  -6   3        0.14        0.39      1.37 o
  -6  -5   3        3.39        3.48      2.09 o
  -5  -5   3        3.19        4.60      2.10 o
  -4  -5   3        9.76       12.06      2.42 o
  -3  -5   3       25.87       26.17      2.65 o
  -2  -5   3       14.36       13.17      0.69 o
  -1  -5   3      167.09      180.00      3.30 o
   0  -5   3       91.50       95.74      3.11 o
   1  -5   3        1.53        0.92      0.79 o
   2  -5   3        0.05        0.28      0.74 o
   3  -5   3        0.15       -0.10      0.77 o
   4  -5   3       38.97       42.02      2.27 o
  -6  -4   3        1.32        0.85      2.04 o
  -5  -4   3       26.66       25.12      3.24 o
  -4  -4   3       24.44       24.50      2.82 o
  -3  -4   3        5.59        4.88      1.51 o
  -2  -4   3       35.91       33.51      1.78 o
  -1  -4   3        0.75        0.07      1.20 o
   0  -4   3      143.42      142.86      3.67 o
   1  -4   3       75.58       86.46      2.13 o
   2  -4   3       37.03       34.54      2.00 o
   3  -4   3        9.23        7.83      1.03 o
   4  -4   3       90.78       83.08      5.32 o
   5  -4   3        8.68        6.79      2.46 o
  -6  -3   3        2.01        1.31      2.46 o
  -5  -3   3        7.77        9.35      0.93 o
  -4  -3   3       26.66       25.07      0.82 o
  -3  -3   3       24.58       23.48      2.33 o
  -2  -3   3     1000.91      981.18     24.81 o
  -1  -3   3      655.62      680.52      4.20 o
   0  -3   3      150.42      146.55      2.51 o
   1  -3   3      250.46      256.47      5.85 o
   2  -3   3       72.14       77.68      5.28 o
   3  -3   3       14.31       17.14      1.01 o
   4  -3   3       27.04       30.46      1.52 o
   5  -3   3        1.11        1.38      2.23 o
  -6  -2   3        1.87        2.09      2.18 o
  -5  -2   3      108.01      107.80      2.67 o
  -4  -2   3       31.63       32.74      2.17 o
  -3  -2   3       39.77       34.56      0.94 o
  -2  -2   3       24.37       27.01      1.94 o
  -1  -2   3      151.84      152.65      3.02 o
   0  -2   3      278.09      286.60      5.94 o
   1  -2   3      695.60      718.33      4.67 o
   2  -2   3      109.54      124.83      1.72 o
   3  -2   3        0.52        0.07      0.59 o
   4  -2   3      142.61      137.13      3.64 o
   5  -2   3        4.48        3.99      1.88 o
   6  -2   3        2.15        0.99      2.08 o
  -6  -1   3        3.85        5.72      2.10 o
  -5  -1   3       40.65       41.66      1.98 o
  -4  -1   3        8.12        6.70      0.94 o
  -3  -1   3        0.03        0.52      0.92 o
  -2  -1   3      225.07      217.57      7.60 o
  -1  -1   3       62.95       61.24      0.71 o
   0  -1   3     2015.56     1793.45      9.64 o
   1  -1   3      277.29      293.01      3.31 o
   2  -1   3       33.86       40.19      0.98 o
   3  -1   3       10.05        7.24      0.99 o
   4  -1   3        1.39        1.05      0.99 o
   5  -1   3       23.55       23.16      1.91 o
   6  -1   3       17.38       20.92      2.92 o
  -7   0   3        2.04        3.58      2.54 o
  -6   0   3        3.38        3.18      1.16 o
  -5   0   3       67.84       69.60      3.62 o
  -4   0   3       10.60        9.50      1.86 o
  -3   0   3       66.39       70.72      2.23 o
  -2   0   3       20.03       23.10      1.13 o
  -1   0   3        0.19        0.28      0.41 o
   0   0   3     5613.58     3894.79    163.04 o
   1   0   3      255.14      242.52      3.93 o
   2   0   3        2.00        2.69      0.58 o
   3   0   3      100.91       96.36      4.22 o
   4   0   3       40.02       40.12      1.87 o
   5   0   3      103.59       98.36      5.13 o
   6   0   3        1.63        2.86      1.95 o
   7   0   3        0.10       -0.71      2.19 o
  -6   1   3        1.89        0.69      1.22 o
  -5   1   3       31.64       35.77      2.89 o
  -4   1   3       35.47       38.02      2.56 o
  -3   1   3        2.14        2.47      0.77 o
  -2   1   3      533.11      498.90      4.19 o
  -1   1   3     1019.14      977.94      5.22 o
   0   1   3     1042.86      992.49      3.19 o
   1   1   3        7.24        5.96      0.62 o
   2   1   3     1043.13      975.36     14.42 o
   3   1   3       64.31       67.98      1.87 o
   4   1   3        0.00        0.17      0.89 o
   5   1   3       91.00       86.44      2.99 o
   6   1   3        7.59        5.45      2.02 o
   7   1   3       41.94       34.18      3.46 o
  -6   2   3        1.04        0.71      1.29 o
  -5   2   3        0.22        0.85      1.50 o
  -4   2   3       26.78       26.90      1.69 o
  -3   2   3      347.55      352.46      5.62 o
  -2   2   3       30.08       30.74      1.09 o
  -1   2   3       22.91       32.07      0.78 o
   0   2   3      591.01      582.26      4.45 o
   1   2   3      148.73      138.63     39.52 o
   2   2   3      907.64      868.78     20.74 o
   3   2   3        4.88        6.90      0.92 o
   4   2   3      121.17      124.34      5.50 o
   5   2   3      131.69      125.02      3.37 o
   6   2   3        0.61        0.37      1.67 o
   7   2   3        1.35        2.26      2.06 o
  -5   3   3        1.22        1.02      1.38 o
  -4   3   3        4.78        3.50      1.01 o
  -3   3   3       47.98       45.98      1.50 o
  -2   3   3       25.20       31.86      1.08 o
  -1   3   3       29.41       29.86      0.99 o
   0   3   3       56.07       66.91      1.19 o
   1   3   3        6.10        5.44      0.76 o
   2   3   3      566.62      573.46      6.54 o
   3   3   3       79.47       87.51      2.24 o
   4   3   3      117.74      120.01      2.93 o
   5   3   3       18.49       16.03      2.28 o
   6   3   3        0.24        0.13      1.79 o
   7   3   3      105.19      126.26      6.05 o
  -5   4   3       19.52       19.08      2.97 o
  -4   4   3       96.26       93.88      2.56 o
  -3   4   3       66.67       70.17      1.88 o
  -2   4   3        0.17        0.24      0.36 o
  -1   4   3      119.88      123.23      3.72 o
   0   4   3       10.48       12.02      2.03 o
   1   4   3      954.37      932.93      9.42 o
   2   4   3       37.09       36.85      1.51 o
   3   4   3      311.15      321.58      6.23 o
   4   4   3       19.40       19.55      1.65 o
   5   4   3        1.87        0.60      1.42 o
   6   4   3       53.56       56.55      3.65 o
   7   4   3        0.17        0.44      1.89 o
  -5   5   3        5.13        6.50      2.50 o
  -4   5   3       82.92       82.53      4.78 o
  -3   5   3       16.84       16.02      0.80 o
  -2   5   3       17.91       14.18      1.82 o
  -1   5   3       99.76       97.83      9.82 o
   0   5   3      320.95      328.61      4.12 o
   1   5   3       84.96       94.61      4.12 o
   2   5   3       46.98       46.36      1.74 o
   3   5   3      102.20      104.69      2.60 o
   4   5   3       74.40       74.11      2.30 o
   5   5   3       27.32       22.68      2.97 o
   6   5   3       23.72       21.59      2.41 o
  -5   6   3        0.40        1.22      2.46 o
  -4   6   3       33.56       35.70      3.67 o
  -3   6   3       13.72       11.46      2.34 o
  -2   6   3       56.19       55.81      4.01 o
  -1   6   3        0.00        0.07      1.44 o
   0   6   3        9.54       10.26      0.51 o
   1   6   3     1103.19     1175.24      9.73 o
   2   6   3        0.00       -0.17      1.03 o
   3   6   3       84.61       83.68      2.42 o
   4   6   3       28.39       29.60      1.98 o
   5   6   3        2.11        3.58      0.92 o
   6   6   3       54.20       57.79      3.78 o
  -4   7   3        1.62        3.22      2.23 o
  -3   7   3       33.87       37.40      3.70 o
  -2   7   3        1.67        1.22      2.34 o
  -1   7   3        2.88        4.20      2.12 o
   0   7   3       22.20       19.78      2.81 o
   1   7   3        0.14        0.31      0.60 o
   2   7   3        9.68        8.56      1.55 o
   3   7   3       76.33       70.94      2.38 o
   4   7   3        0.03        0.01      0.73 o
   5   7   3        3.26        2.68      1.18 o
   6   7   3        5.04        4.59      1.34 o
  -4   8   3        1.64        2.67      2.81 o
  -3   8   3        9.00        4.91      2.23 o
  -2   8   3       26.11       29.24      3.43 o
  -1   8   3       25.65       26.41      3.48 o
   0   8   3       16.71       16.23      3.07 o
   1   8   3        1.07        1.26      0.69 o
   2   8   3       33.23       31.69      2.22 o
   3   8   3      213.45      201.65     10.90 o
   4   8   3        7.14        6.54      1.15 o
   5   8   3        3.81        5.90      2.21 o
   6   8   3        0.64       -1.21      2.67 o
  -3   9   3        1.93        2.20      2.66 o
  -2   9   3        1.53        1.40      2.17 o
  -1   9   3        0.10        0.21      2.04 o
   0   9   3        4.72        7.10      3.01 o
   1   9   3       38.47       42.36      1.80 o
   2   9   3       32.77       32.34      5.48 o
   3   9   3        1.01        2.66      1.59 o
   4   9   3        0.96        1.52      1.83 o
   5   9   3       16.40       15.57      2.93 o
  -2  10   3        1.02       -0.09      3.08 o
  -1  10   3       24.73       17.76      3.31 o
   0  10   3       14.99       15.33      3.55 o
   1  10   3       35.72       42.56      4.81 o
   2  10   3        0.28        0.01      1.08 o
   3  10   3        0.01        0.10      1.45 o
   4  10   3        3.16        2.74      1.99 o
   5  10   3        0.45        1.64      2.28 o
   0  11   3        0.19       -0.44      3.00 o
   1  11   3       17.23       16.00      3.83 o
   2  11   3       24.77       28.84      4.77 o
   3  11   3       21.66       20.17      4.26 o
   4  11   3        2.90        1.29      1.97 o
   5  11   3        3.92        3.92      2.72 o
  -3 -10   4        0.04       -0.59      2.35 o
  -2 -10   4        4.24        4.73      2.30 o
  -1 -10   4        0.25       -0.49      4.00 o
  -3  -9   4        0.54        0.06      1.96 o
  -2  -9   4        7.08        6.40      2.20 o
  -1  -9   4        5.05        6.24      1.71 o
   0  -9   4        4.05        3.98      2.96 o
  -4  -8   4       21.79       17.17      2.83 o
  -3  -8   4        0.08        1.20      1.84 o
  -2  -8   4        1.01        1.31      1.82 o
  -1  -8   4        1.62        0.89      1.61 o
   0  -8   4        1.89        2.04      1.33 o
   1  -8   4        0.94        2.76      2.34 o
  -5  -7   4        0.45        0.11      2.08 o
  -4  -7   4       14.44       13.91      2.98 o
  -3  -7   4       49.10       45.43      3.57 o
  -2  -7   4       26.24       27.60      1.33 o
  -1  -7   4       19.42       24.03      2.45 o
   0  -7   4        6.16        6.46      1.46 o
   1  -7   4      100.82      110.73      5.41 o
   2  -7   4        6.42        5.64      1.97 o
   3  -7   4        3.17        4.21      2.06 o
  -5  -6   4        0.64       -1.60      2.42 o
  -4  -6   4       11.35       11.68      2.71 o
  -3  -6   4        3.88        5.47      2.11 o
  -2  -6   4        4.75        3.18      0.43 o
  -1  -6   4        8.15        9.47      1.92 o
   0  -6   4       24.30       22.03      1.56 o
   1  -6   4        4.91        3.93      1.11 o
   2  -6   4       95.86       90.08     10.38 o
   3  -6   4        1.22        0.48      1.10 o
   4  -6   4        0.04        0.13      2.17 o
  -5  -5   4        3.06        2.80      2.25 o
  -4  -5   4        2.35        3.24      2.10 o
  -3  -5   4      270.10      260.21      7.10 o
  -2  -5   4       87.30       71.79      1.90 o
  -1  -5   4        3.78        6.02      1.15 o
   0  -5   4       38.72       43.51      3.46 o
   1  -5   4       22.14       21.02      1.57 o
   2  -5   4       44.59       41.64      5.22 o
   3  -5   4        0.94        0.42      0.72 o
   4  -5   4        1.48        0.88      2.02 o
  -6  -4   4        6.90        6.36      2.64 o
  -5  -4   4        8.57        6.19      2.50 o
  -4  -4   4        0.07        0.88      2.06 o
  -3  -4   4       30.99       24.66      2.50 o
  -2  -4   4      133.67      139.05      3.26 o
  -1  -4   4       57.37       51.86      1.34 o
   0  -4   4      308.99      328.66      5.95 o
   1  -4   4        0.70        1.15      0.78 o
   2  -4   4       39.00       42.02      1.70 o
   3  -4   4        3.94        2.76      0.75 o
   4  -4   4        7.07        6.29      1.13 o
   5  -4   4        0.69        0.23      1.88 o
  -6  -3   4        1.66        1.83      2.38 o
  -5  -3   4        1.64        0.95      1.72 o
  -4  -3   4       71.06       69.06      3.97 o
  -3  -3   4      185.49      183.94      5.50 o
  -2  -3   4      137.01      134.27      3.09 o
  -1  -3   4       46.33       41.51      1.20 o
   0  -3   4       71.09       70.33      2.19 o
   1  -3   4        2.51        2.44      0.70 o
   2  -3   4       70.77       78.57      1.69 o
   3  -3   4        0.00        0.32      0.63 o
   4  -3   4        0.23       -0.40      1.16 o
   5  -3   4       18.16       21.39      3.27 o
  -6  -2   4        0.42       -0.84      2.35 o
  -5  -2   4       17.03       14.90      1.80 o
  -4  -2   4       53.87       48.51      2.10 o
  -3  -2   4      333.48      335.76      5.03 o
  -2  -2   4      479.10      379.08    248.23 o
  -1  -2   4      211.77      205.48      7.11 o
   0  -2   4       80.49       83.04      1.58 o
   1  -2   4       72.72       73.56      1.41 o
   2  -2   4       81.36       77.56      1.38 o
   3  -2   4       50.07       57.76      2.04 o
   4  -2   4      226.59      232.85      7.34 o
   5  -2   4        4.19        4.17      2.00 o
   6  -2   4        1.38        3.66      2.36 o
  -6  -1   4        4.93        5.34      2.08 o
  -5  -1   4        0.13        0.37      0.87 o
  -4  -1   4        0.63        0.35      0.75 o
  -3  -1   4       15.87       15.90      1.48 o
  -2  -1   4        0.15        0.68      0.34 o
  -1  -1   4       35.47       41.10      1.00 o
   0  -1   4      620.68      597.73      3.03 o
   1  -1   4      226.47      238.52      7.29 o
   3  -1   4       13.41       13.95      1.10 o
   4  -1   4       96.16      103.46      2.95 o
   5  -1   4       20.47       16.04      2.64 o
   6  -1   4       52.45       57.34      4.64 o
  -6   0   4        6.27        6.72      2.27 o
  -5   0   4       40.80       42.31      4.20 o
  -4   0   4       82.33       80.44      3.73 o
  -3   0   4        1.21        0.90      0.88 o
  -2   0   4      406.79      424.91      4.45 o
  -1   0   4        7.04        9.57      0.51 o
   0   0   4       94.29       97.23      1.13 o
   1   0   4        4.62        3.36      0.56 o
   2   0   4       11.72       13.82      4.55 o
   3   0   4       68.76       80.65      3.92 o
   4   0   4      549.93      555.69      6.04 o
   5   0   4      189.83      185.58      6.31 o
   6   0   4        3.29        2.92      2.04 o
  -6   1   4       10.77       12.78      1.83 o
  -5   1   4        5.22        4.04      1.79 o
  -4   1   4      131.34      127.27      4.29 o
  -3   1   4       78.20       75.80      1.94 o
  -2   1   4       21.60       24.96      1.04 o
  -1   1   4       96.97      107.75      1.29 o
   0   1   4      873.79      845.60      6.59 o
   1   1   4       83.44       70.64      2.60 o
   2   1   4      187.88      182.94      4.24 o
   3   1   4      357.89      368.60      4.82 o
   4   1   4       98.38       96.75      3.59 o
   5   1   4       35.87       34.76      2.00 o
   6   1   4       21.30       21.26      2.88 o
   7   1   4        1.01        0.92      2.17 o
  -6   2   4        1.39        1.26      1.31 o
  -5   2   4        2.47        4.18      1.60 o
  -4   2   4       41.03       39.76      1.97 o
  -3   2   4      240.88      247.78      3.56 o
  -2   2   4        0.52        0.16      0.44 o
  -1   2   4        0.75        1.96      0.50 o
   0   2   4      439.17      466.08      2.64 o
   1   2   4      468.85      485.73      4.30 o
   2   2   4      497.39      532.90      5.14 o
   3   2   4        5.76        4.73      0.95 o
   4   2   4       36.05       36.96      2.79 o
   5   2   4      281.06      262.30      4.80 o
   6   2   4        5.34        6.67      2.05 o
   7   2   4       32.47       26.47      3.35 o
  -5   3   4        4.42        4.70      1.56 o
  -4   3   4       40.15       38.18      1.91 o
  -3   3   4        5.56        5.50      1.00 o
  -2   3   4        0.17       -0.01      0.57 o
  -1   3   4       48.08       44.90      1.26 o
   0   3   4      355.35      361.83      3.56 o
   1   3   4        6.96        3.95      1.15 o
   2   3   4      228.08      229.89      4.25 o
   3   3   4      187.45      210.30      3.63 o
   4   3   4      208.82      218.77      6.88 o
   5   3   4       39.77       41.50      2.27 o
   6   3   4       37.18       38.38      3.54 o
   7   3   4        1.53        1.20      2.06 o
  -5   4   4        7.88        9.16      2.46 o
  -4   4   4      131.32      144.45      3.27 o
  -3   4   4        6.31        6.55      0.98 o
  -2   4   4        1.16        1.18      0.53 o
  -1   4   4        0.76        0.78      0.35 o
   0   4   4      574.07      597.99      5.82 o
   1   4   4       72.03       77.44      2.36 o
   2   4   4        0.06        0.24      0.76 o
   3   4   4        7.06        8.57      0.97 o
   4   4   4       89.31       92.67      2.69 o
   5   4   4       50.42       45.95      3.20 o
   6   4   4        1.75        1.54      1.82 o
   7   4   4       12.78       11.61      2.58 o
  -5   5   4        5.42        6.95      2.25 o
  -4   5   4       22.22       23.50      2.86 o
  -3   5   4       96.67       94.17      1.85 o
  -2   5   4        4.99        3.53      2.04 o
  -1   5   4        1.03        1.18      1.29 o
   0   5   4       86.79      106.65      1.64 o
   1   5   4      158.77      159.66      8.61 o
   2   5   4       55.19       61.57      2.06 o
   3   5   4      136.38      141.82      3.63 o
   4   5   4       80.92       86.49      4.36 o
   5   5   4       23.92       20.04      2.30 o
   6   5   4       20.11       17.62      2.32 o
   7   5   4        0.01       -0.19      1.90 o
  -5   6   4        0.06       -0.05      2.72 o
  -4   6   4       43.22       38.59      3.89 o
  -3   6   4        0.43        2.15      2.21 o
  -2   6   4      588.28      594.90     11.44 o
  -1   6   4      239.08      233.12      7.10 o
   0   6   4       29.04       29.97      0.83 o
   1   6   4       21.09       23.97      1.81 o
   2   6   4       13.77       13.38      1.71 o
   3   6   4       69.88       72.80      2.42 o
   4   6   4        1.72        1.55      0.94 o
   5   6   4        1.59        0.85      1.56 o
   6   6   4        6.00        5.74      1.84 o
  -4   7   4        3.67        1.58      2.46 o
  -3   7   4       33.17       30.47      3.58 o
  -2   7   4        2.43        3.20      2.47 o
  -1   7   4       91.13       85.71      4.90 o
   0   7   4       23.79       19.43      2.95 o
   1   7   4       11.67       12.40      0.92 o
   2   7   4       14.23       15.61      1.94 o
   3   7   4      312.28      307.14      6.91 o
   4   7   4       54.55       49.13      3.23 o
   5   7   4        1.58        1.18      1.43 o
   6   7   4        0.94        0.63      1.46 o
  -3   8   4        0.55        2.23      2.41 o
  -2   8   4      257.22      253.56      8.60 o
  -1   8   4       44.90       40.25      4.03 o
   0   8   4       77.41       76.05      4.97 o
   1   8   4        0.11        0.53      0.75 o
   2   8   4       24.54       27.77      3.86 o
   3   8   4       45.43       39.93      2.91 o
   4   8   4       40.52       41.96      3.33 o
   5   8   4        0.13        0.32      1.24 o
   6   8   4        5.86        6.83      2.85 o
  -3   9   4        0.46       -0.75      2.64 o
  -2   9   4        1.00        2.39      2.49 o
  -1   9   4       17.40       18.36      3.23 o
   0   9   4       74.68       73.78      5.34 o
   1   9   4        0.39       -0.13      0.78 o
   2   9   4       38.35       37.51      2.42 o
   3   9   4       22.81       23.83      2.43 o
   4   9   4        6.70        5.44      2.11 o
   5   9   4      124.10      146.94      6.58 o
  -2  10   4        0.08        0.73      2.66 o
  -1  10   4        0.28        0.92      2.73 o
   0  10   4       44.52       44.83      4.67 o
   1  10   4        0.14        0.85      2.83 o
   2  10   4       13.89       12.17      1.43 o
   3  10   4        0.01        0.24      1.46 o
   4  10   4        7.95        6.97      2.34 o
   5  10   4        3.13        2.32      2.52 o
   0  11   4        0.01       -0.35      3.35 o
   1  11   4        2.98        3.19      3.48 o
   2  11   4        0.01        1.09      3.71 o
   3  11   4        4.08        7.21      3.97 o
   4  11   4        0.22       -0.08      2.01 o
   5  11   4       66.63       66.05      4.77 o
  -3  -9   5        1.50        1.32      2.23 o
  -2  -9   5       16.13       18.33      2.81 o
  -1  -9   5        1.32        1.43      2.33 o
   0  -9   5        7.36        8.49      3.24 o
   1  -9   5        1.15        0.61      2.13 o
  -4  -8   5        0.03        0.36      2.19 o
  -3  -8   5        3.82        5.02      2.10 o
  -2  -8   5        0.00        1.04      1.91 o
  -1  -8   5       39.99       43.19      3.62 o
   0  -8   5        7.32        8.87      1.24 o
   1  -8   5        6.13        3.14      1.86 o
   2  -8   5        0.00        0.15      1.96 o
  -4  -7   5        4.25        1.55      1.97 o
  -3  -7   5       18.19       15.60      2.75 o
  -2  -7   5        0.25        0.35      1.77 o
  -1  -7   5        2.54        2.30      1.82 o
   0  -7   5        1.34        1.15      0.93 o
   1  -7   5        0.64        0.52      1.33 o
   2  -7   5        7.18        6.54      2.35 o
   3  -7   5        0.26        0.62      2.23 o
  -5  -6   5        0.73        0.41      2.51 o
  -4  -6   5        7.24        5.90      2.36 o
  -3  -6   5        0.34        0.13      2.02 o
  -2  -6   5        3.55        3.28      0.31 o
  -1  -6   5       37.21       35.79      1.72 o
   0  -6   5        4.94        6.49      1.22 o
   1  -6   5        2.29        2.28      1.11 o
   2  -6   5        2.89        2.94      1.19 o
   3  -6   5       11.19       10.45      2.64 o
  -5  -5   5       12.17       16.18      3.22 o
  -4  -5   5        1.00        1.47      2.21 o
  -3  -5   5       29.38       30.67      3.00 o
  -2  -5   5       39.71       43.65      3.21 o
  -1  -5   5       53.93       52.57      2.43 o
   0  -5   5        2.31        3.24      1.05 o
   1  -5   5        4.01        2.77      0.79 o
   2  -5   5       52.78       45.73      2.11 o
   3  -5   5        3.12        2.91      0.88 o
   4  -5   5        9.54        7.74      2.33 o
  -5  -4   5        4.78        4.64      2.56 o
  -4  -4   5       28.85       27.73      3.24 o
  -3  -4   5       72.56       67.98      4.02 o
  -2  -4   5        0.28        0.78      1.77 o
  -1  -4   5       18.28       17.69      0.93 o
   0  -4   5        1.61        1.48      0.96 o
   1  -4   5       42.54       40.72      1.46 o
   2  -4   5        3.19        3.18      0.70 o
   3  -4   5        0.00        0.01      0.71 o
   4  -4   5        5.88        5.55      1.96 o
   5  -4   5        0.07        0.96      2.18 o
  -6  -3   5        3.27        2.47      2.37 o
  -5  -3   5        7.94        6.02      2.42 o
  -4  -3   5       14.51       12.70      2.35 o
  -3  -3   5       21.38       21.17      2.62 o
  -2  -3   5       14.49       14.49      1.39 o
  -1  -3   5       33.84       32.03      1.04 o
   0  -3   5       14.51       15.64      0.97 o
   1  -3   5        1.73        1.55      0.72 o
   2  -3   5        4.65        5.26      0.60 o
   3  -3   5       29.89       28.08      1.10 o
   4  -3   5        9.77       12.24      2.50 o
   5  -3   5       20.01       21.03      3.21 o
  -6  -2   5        1.13        0.56      2.28 o
  -5  -2   5       14.38       13.79      2.61 o
  -4  -2   5        0.00       -0.82      1.98 o
  -3  -2   5      162.96      157.54      5.26 o
  -2  -2   5      207.44      206.13      3.62 o
  -1  -2   5      144.25      149.16      3.29 o
   0  -2   5       16.07       16.94      1.02 o
   1  -2   5       41.64       44.67      1.29 o
   2  -2   5        5.73        5.48      1.08 o
   3  -2   5      229.72      228.67      4.54 o
   4  -2   5       37.67       38.49      1.94 o
   5  -2   5        4.56        4.25      2.02 o
  -6  -1   5        1.65        1.18      2.19 o
  -5  -1   5        5.77        5.38      1.03 o
  -4  -1   5       16.06       17.18      1.11 o
  -3  -1   5       32.57       34.80      1.63 o
  -2  -1   5       32.26       33.07      1.04 o
  -1  -1   5      457.59      480.91      6.29 o
   0  -1   5        4.60        4.52      0.46 o
   1  -1   5      129.01      132.38      2.68 o
   2  -1   5      107.52      108.41      2.78 o
   3  -1   5       12.71       12.48      1.45 o
   4  -1   5      106.68      111.66      6.08 o
   5  -1   5       75.62       78.81      4.79 o
   6  -1   5        0.06        0.74      2.15 o
  -6   0   5       27.03       28.86      3.36 o
  -5   0   5       16.81       16.37      1.48 o
  -4   0   5        7.19        9.23      1.96 o
  -3   0   5        4.85        4.81      1.03 o
  -2   0   5      331.66      344.58      2.98 o
  -1   0   5       22.08       23.41      0.79 o
   0   0   5      367.15      340.92      2.78 o
   1   0   5      259.76      274.09      6.33 o
   2   0   5      251.28      266.57      5.55 o
   3   0   5       62.82       66.80      1.82 o
   4   0   5        0.04        0.63      0.90 o
   5   0   5       59.61       59.43      4.10 o
   6   0   5        1.19        1.17      2.09 o
  -6   1   5        2.61        2.04      2.03 o
  -5   1   5        9.85        8.08      2.11 o
  -4   1   5       12.52       14.25      2.14 o
  -3   1   5       68.72       66.72      2.55 o
  -2   1   5       80.29       79.91      1.36 o
  -1   1   5      163.65      179.19      2.08 o
   0   1   5        0.48        0.17      0.37 o
   1   1   5      140.98      158.86      2.36 o
   2   1   5      221.05      257.23      5.79 o
   3   1   5      294.02      288.64      4.97 o
   4   1   5      265.87      275.66      7.25 o
   5   1   5       14.76       14.48      1.39 o
   6   1   5        3.46        3.62      2.05 o
  -5   2   5       13.41       16.29      2.32 o
  -4   2   5        0.01        0.32      1.14 o
  -3   2   5        5.70        5.73      1.13 o
  -2   2   5       41.92       43.06      1.19 o
  -1   2   5      578.52      621.40      4.22 o
   0   2   5       21.16       20.40      0.66 o
   1   2   5       67.43       64.90      1.87 o
   2   2   5     1251.42     1222.98     11.45 o
   3   2   5       53.14       55.09      2.59 o
   4   2   5        1.13        0.70      0.91 o
   5   2   5        6.16        5.96      1.21 o
   6   2   5       52.10       54.84      4.14 o
   7   2   5        4.38        3.70      2.44 o
  -5   3   5       26.53       30.19      2.54 o
  -4   3   5        3.41        4.56      1.20 o
  -3   3   5       45.88       46.92      1.91 o
  -2   3   5       15.25       18.05      0.81 o
  -1   3   5      337.02      352.90      3.26 o
   0   3   5        9.92       12.11      0.72 o
   1   3   5      227.00      237.08      3.58 o
   2   3   5      234.86      186.60    138.03 o
   3   3   5        8.86        9.56      1.13 o
   4   3   5        3.47        3.24      0.96 o
   5   3   5       16.37       17.14      1.68 o
   6   3   5        0.01        0.15      2.13 o
   7   3   5       36.09       31.69      3.49 o
  -5   4   5        2.21        3.17      2.36 o
  -4   4   5        0.57        0.90      1.01 o
  -3   4   5      139.27      134.50      2.83 o
  -2   4   5      413.13      417.70      9.36 o
  -1   4   5      317.58      323.16      9.05 o
   0   4   5       70.74       80.22      1.94 o
   1   4   5      483.02      514.21     13.84 o
   2   4   5      436.27      465.83     10.50 o
   3   4   5       14.29       13.95      1.21 o
   4   4   5       28.71       30.46      1.75 o
   5   4   5        2.30        2.04      1.88 o
   6   4   5        1.71        0.65      1.82 o
   7   4   5        3.69        4.70      2.25 o
  -5   5   5       12.15        8.87      2.74 o
  -4   5   5        6.93        8.75      2.60 o
  -3   5   5        5.25        5.11      0.81 o
  -2   5   5       32.51       32.17      1.87 o
  -1   5   5        3.04        4.27      0.43 o
   0   5   5      305.29      335.99      4.14 o
   1   5   5      148.02      163.20      3.63 o
   2   5   5       11.74       10.91      1.17 o
   3   5   5       35.43       34.90      1.82 o
   4   5   5       33.36       40.88      3.00 o
   5   5   5       35.83       33.80      2.85 o
   6   5   5       15.89       12.55      2.29 o
   7   5   5       21.55       21.58      2.90 o
  -4   6   5        4.46        4.96      2.58 o
  -3   6   5       27.40       20.93      2.94 o
  -2   6   5       40.34       36.92      3.53 o
  -1   6   5       56.01       54.06      3.88 o
   0   6   5        1.94        1.04      0.42 o
   1   6   5       98.64      105.64      3.21 o
   2   6   5       96.59      103.05      2.53 o
   3   6   5       59.24       52.57      2.23 o
   4   6   5        1.86        1.76      1.65 o
   5   6   5        3.46        2.21      1.52 o
   6   6   5       74.97       74.49      4.43 o
   7   6   5       10.47       11.47      2.52 o
  -4   7   5        0.00        1.45      2.56 o
  -3   7   5        9.16        7.97      2.41 o
  -2   7   5       48.97       50.62      4.03 o
  -1   7   5      122.88      111.11      5.55 o
   0   7   5        3.42        2.59      0.28 o
   1   7   5        6.45        6.38      2.16 o
   2   7   5      107.13      105.20      3.43 o
   3   7   5       35.22       36.92      3.03 o
   4   7   5       51.48       47.76      3.26 o
   5   7   5        2.23        0.96      1.61 o
   6   7   5       21.59       21.27      2.66 o
  -3   8   5        3.16        1.93      2.30 o
  -2   8   5        6.97       10.89      2.96 o
  -1   8   5        6.53        6.17      2.35 o
   0   8   5       32.36       30.71      3.55 o
   1   8   5       62.11       63.42      2.03 o
   2   8   5        5.35        4.99      2.33 o
   5   8   5        5.56        6.61      1.92 o
   6   8   5        0.51        1.56      1.42 o
  -2   9   5        1.33        2.07      2.34 o
  -1   9   5        8.68        9.80      2.71 o
   0   9   5      169.37      176.67      7.68 o
   1   9   5       42.14       36.55      2.16 o
   2   9   5        4.36        3.77      1.15 o
   3   9   5       14.35       16.81      2.14 o
   4   9   5       73.16       82.16      4.35 o
   5   9   5        7.75        9.14      2.95 o
  -1  10   5        4.68        3.12      2.77 o
   0  10   5       10.47        6.73      2.73 o
   1  10   5       62.81       60.73      5.46 o
   2  10   5       12.30       11.51      1.54 o
   3  10   5        0.02        0.05      1.36 o
   4  10   5       24.04       26.91      3.05 o
   5  10   5        6.53        9.03      2.68 o
   0  11   5        2.02        2.03      3.35 o
   1  11   5        6.50        7.40      3.18 o
   2  11   5       33.52       45.82      5.16 o
   3  11   5        0.00       -0.30      3.88 o
   4  11   5       19.98       17.39      2.59 o
   5  11   5        0.98       -0.10      2.55 o
  -2  -9   6        1.52        1.34      2.69 o
  -1  -9   6        2.62        1.57      2.63 o
  -3  -8   6        7.43        8.32      2.54 o
  -2  -8   6        2.24        2.17      1.98 o
  -1  -8   6        1.37        1.69      2.29 o
   0  -8   6       24.15       25.70      1.72 o
   1  -8   6        2.62        1.91      1.87 o
   2  -8   6        0.20        0.49      2.22 o
  -4  -7   6        2.11        2.74      2.37 o
  -3  -7   6        0.29        0.39      1.92 o
  -2  -7   6       14.36       14.37      2.67 o
  -1  -7   6        0.08        0.77      2.09 o
   0  -7   6        0.12       -0.60      1.02 o
   1  -7   6       22.04       21.56      2.74 o
   2  -7   6        2.14        3.15      1.99 o
  -4  -6   6       49.71       48.73      4.19 o
  -3  -6   6       13.03       11.82      2.35 o
  -2  -6   6        0.39        2.04      1.88 o
  -1  -6   6        1.23        3.10      1.91 o
   0  -6   6        8.41       10.07      1.45 o
   1  -6   6        5.27        5.25      1.29 o
   2  -6   6       11.88        9.05      2.22 o
   3  -6   6        1.61        1.18      2.08 o
  -5  -5   6        1.65        2.80      2.19 o
  -4  -5   6        2.63        2.47      2.42 o
  -3  -5   6       34.85       38.99      3.49 o
  -2  -5   6        7.73        9.13      2.20 o
  -1  -5   6       27.03       26.96      1.79 o
   0  -5   6        2.11        2.32      0.98 o
   1  -5   6       16.84       17.01      1.48 o
   2  -5   6       12.46       11.32      1.25 o
   3  -5   6        3.10        1.76      2.00 o
   4  -5   6        0.83       -0.35      2.38 o
  -5  -4   6        5.20        5.53      2.67 o
  -4  -4   6       57.52       55.15      4.23 o
  -3  -4   6        1.00        1.41      2.01 o
  -2  -4   6        2.06        1.33      1.62 o
  -1  -4   6        0.27        0.54      0.60 o
   0  -4   6       21.47       21.83      2.61 o
   1  -4   6       16.95       14.29      1.25 o
   2  -4   6       73.95       80.19      2.09 o
   3  -4   6       46.86       46.73      3.79 o
   4  -4   6       36.90       42.07      3.91 o
  -5  -3   6        0.23        0.52      2.05 o
  -4  -3   6       29.16       26.97      2.92 o
  -3  -3   6       44.53       43.15      3.18 o
  -2  -3   6       17.67       18.92      1.66 o
  -1  -3   6       40.48       42.02      1.84 o
   0  -3   6       28.43       27.67      1.26 o
   1  -3   6        1.77        1.48      0.64 o
   2  -3   6       32.20       29.60      1.43 o
   3  -3   6      163.62      157.90      6.23 o
   4  -3   6        0.00       -0.21      2.14 o
   5  -3   6        2.26        1.89      2.00 o
  -6  -2   6        3.19        4.18      2.31 o
  -5  -2   6        6.59        8.17      2.57 o
  -4  -2   6       17.09       16.35      2.41 o
  -3  -2   6        1.96        1.28      1.67 o
  -2  -2   6        8.48       10.23      1.38 o
  -1  -2   6       13.14       13.07      0.81 o
   0  -2   6       34.30       33.39      1.20 o
   1  -2   6      516.55      490.04      6.41 o
   2  -2   6        0.90        1.15      1.01 o
   3  -2   6      142.24      131.21      5.51 o
   4  -2   6       90.70       85.67      4.98 o
   5  -2   6        0.89        0.49      1.94 o
  -6  -1   6        8.63        6.42      2.26 o
  -5  -1   6       23.36       23.94      2.92 o
  -4  -1   6       24.23       24.39      0.89 o
  -3  -1   6        0.44        0.93      0.44 o
  -2  -1   6        0.87        0.32      0.35 o
  -1  -1   6       26.84       27.62      0.89 o
   0  -1   6       65.14       62.43      1.18 o
   1  -1   6       26.20       28.65      0.85 o
   2  -1   6        7.85       11.07      1.31 o
   3  -1   6      323.26      328.26      8.06 o
   4  -1   6      129.58      135.18      2.47 o
   5  -1   6       11.99       10.91      2.41 o
   6  -1   6        0.08        0.69      2.54 o
  -6   0   6        5.01        3.33      2.36 o
  -5   0   6       52.27       52.50      3.89 o
  -4   0   6       20.14       19.87      1.39 o
  -3   0   6        0.52        0.37      0.72 o
  -2   0   6      161.41      177.95      3.23 o
  -1   0   6      336.50      359.95      5.71 o
   0   0   6      337.32      316.85      2.68 o
   1   0   6      446.29      479.12      5.72 o
   2   0   6        0.07        0.29      0.69 o
   3   0   6      234.20      235.08      6.57 o
   4   0   6        1.76        1.87      0.73 o
   5   0   6        3.97        4.82      2.17 o
   6   0   6        6.20        6.88      2.67 o
  -6   1   6        0.00       -0.11      2.15 o
  -5   1   6       18.58       20.99      2.74 o
  -4   1   6       11.75       11.92      2.11 o
  -3   1   6       11.47       11.82      0.96 o
  -2   1   6      109.93      112.60      1.69 o
  -1   1   6       24.22       22.73      0.90 o
   0   1   6      231.20      225.55      2.99 o
   1   1   6      571.57      631.92      8.54 o
   2   1   6       74.57       62.92      2.88 o
   3   1   6       14.17       14.59      0.70 o
   4   1   6      287.56      291.88     11.10 o
   5   1   6       58.27       52.09      3.86 o
   6   1   6        0.03       -0.87      2.10 o
  -5   2   6       12.09       12.75      2.13 o
  -4   2   6       95.41       99.27      4.14 o
  -3   2   6       15.55       15.54      1.43 o
  -2   2   6       90.08       97.28      1.60 o
  -1   2   6      190.27      213.35      4.56 o
   0   2   6       17.98       19.21      0.70 o
   1   2   6        0.18        0.20      0.51 o
   2   2   6      130.05      133.93      3.98 o
   3   2   6        0.39        0.22      0.97 o
   4   2   6       23.13       20.81      1.66 o
   5   2   6       59.53       57.73      2.36 o
   6   2   6        5.50        6.27      2.37 o
  -5   3   6        9.03        7.86      1.82 o
  -4   3   6        0.32        1.11      1.14 o
  -3   3   6       16.49       17.08      1.42 o
  -2   3   6        2.50        3.45      0.64 o
  -1   3   6       81.43       89.81      1.97 o
   0   3   6      265.00      294.26      3.74 o
   1   3   6      136.76      131.52      4.26 o
   2   3   6      149.12      140.70      4.30 o
   3   3   6       60.40       62.50      2.36 o
   4   3   6        1.96        1.90      1.81 o
   5   3   6        3.67        2.78      1.18 o
   6   3   6        0.02       -1.06      2.18 o
   7   3   6       37.63       43.16      4.13 o
  -5   4   6       17.48       15.80      3.04 o
  -4   4   6      100.38       98.00      3.75 o
  -3   4   6       41.41       40.84      2.13 o
  -2   4   6       63.36       64.16      2.08 o
  -1   4   6        0.02        0.37      0.46 o
   0   4   6        0.93        0.85      0.56 o
   1   4   6      287.98      311.09      4.64 o
   2   4   6        6.64        8.32      0.94 o
   3   4   6      140.91      139.60      7.79 o
   4   4   6       30.50       26.57      2.76 o
   5   4   6      107.07      102.47      4.95 o
   6   4   6        0.00        0.16      1.75 o
   7   4   6       15.16       15.54      2.96 o
  -4   5   6       26.46       33.72      3.70 o
  -3   5   6       13.63       12.82      1.19 o
  -2   5   6        9.29        9.18      0.99 o
  -1   5   6        0.20        0.06      0.46 o
   0   5   6       20.14       16.47      0.88 o
   1   5   6        1.58        1.12      0.88 o
   2   5   6       20.77       18.27      1.23 o
   3   5   6      110.35      105.15      3.05 o
   4   5   6       11.63       14.49      2.15 o
   5   5   6        1.54        3.36      1.76 o
   6   5   6       10.10        8.47      2.18 o
   7   5   6        8.95       13.63      2.56 o
  -4   6   6       16.15       14.06      2.91 o
  -3   6   6        4.99        3.22      2.01 o
  -2   6   6      216.55      229.07      7.53 o
  -1   6   6        0.35        0.94      0.47 o
   0   6   6       43.55       47.70      1.50 o
   1   6   6      166.12      178.76      4.19 o
   2   6   6       38.43       36.80      1.69 o
   3   6   6      117.47      115.15      4.85 o
   4   6   6       27.20       21.42      2.44 o
   5   6   6        0.18        0.67      1.57 o
   6   6   6       22.85       22.04      2.86 o
   7   6   6        1.02       -0.38      2.26 o
  -4   7   6        0.05        0.87      2.51 o
  -3   7   6       65.68       64.60      4.62 o
  -2   7   6       40.06       42.44      3.83 o
  -1   7   6       22.17       22.13      3.08 o
   0   7   6       41.83       38.98      1.19 o
   1   7   6       16.67       17.01      2.89 o
   2   7   6        5.91        3.41      2.48 o
   3   7   6      479.78      489.36      9.83 o
   4   7   6        7.34        7.75      2.18 o
   5   7   6       31.22       35.01      3.28 o
   6   7   6        0.40        0.56      1.69 o
   7   7   6       10.08       12.49      2.47 o
  -3   8   6        0.01        0.46      2.43 o
  -2   8   6       95.06      103.00      5.88 o
  -1   8   6        8.36        4.59      2.35 o
   0   8   6        0.27       -0.61      2.47 o
   1   8   6       74.42       63.89      4.60 o
   2   8   6       42.54       44.16      4.10 o
   3   8   6      274.66      321.98     10.31 o
   4   8   6       30.13       33.53      3.13 o
   5   8   6        1.49        1.81      1.80 o
   6   8   6        2.75        0.64      1.94 o
  -2   9   6        1.56        0.11      2.22 o
  -1   9   6        3.48       -0.29      2.79 o
   0   9   6        1.39        3.08      2.59 o
   1   9   6       67.94       68.24      2.09 o
   2   9   6        0.54       -0.36      1.00 o
   3   9   6       98.51      113.55      6.92 o
   6   9   6        3.50        3.19      2.07 o
  -1  10   6        0.45        1.03      2.70 o
   0  10   6        8.21       12.33      3.39 o
   1  10   6       35.98       38.81      4.85 o
   2  10   6        8.74       10.96      1.41 o
   3  10   6       12.40       14.99      1.85 o
   4  10   6       71.64       75.82      4.37 o
   5  10   6       20.30       22.61      3.38 o
   0  11   6        3.17        4.14      3.22 o
   1  11   6       17.26       18.42      3.93 o
   2  11   6        0.48        1.17      3.54 o
   3  11   6        0.51        0.42      3.75 o
   4  11   6        6.00        5.18      2.06 o
   5  11   6        5.49        3.71      2.68 o
  -2  -8   7        0.06        0.27      2.53 o
  -1  -8   7        0.01       -2.10      2.50 o
   0  -8   7        1.49        0.61      2.47 o
  -3  -7   7        0.42        1.64      2.08 o
  -2  -7   7        9.56        5.86      2.56 o
  -1  -7   7        0.10        0.36      2.30 o
   0  -7   7        0.13        0.92      1.01 o
   1  -7   7        3.01        3.60      1.81 o
   2  -7   7        2.13        4.17      2.13 o
  -4  -6   7        0.32       -1.69      2.10 o
  -3  -6   7        8.42       10.12      2.80 o
  -2  -6   7        0.48        1.64      2.26 o
  -1  -6   7        0.93        0.08      2.02 o
   0  -6   7        0.92        0.46      1.06 o
   1  -6   7        4.18        2.93      1.84 o
   2  -6   7        1.34        1.47      1.97 o
   3  -6   7        0.29        1.12      2.33 o
  -4  -5   7        4.62        3.18      2.20 o
  -3  -5   7        5.86        6.53      2.05 o
  -2  -5   7        0.03        0.52      1.98 o
  -1  -5   7        2.60        2.74      0.78 o
   0  -5   7        7.39        8.44      1.29 o
   1  -5   7        4.13        4.02      1.11 o
   2  -5   7        4.89        3.12      2.04 o
   3  -5   7        0.21       -0.49      2.05 o
  -4  -4   7        5.96        4.35      2.25 o
  -3  -4   7        5.05        3.59      2.21 o
  -2  -4   7        0.11       -0.25      2.00 o
  -1  -4   7       20.13       17.79      1.18 o
   0  -4   7       79.30       88.47      4.66 o
   1  -4   7        3.89        4.72      1.46 o
   2  -4   7       25.80       24.58      0.94 o
   3  -4   7        2.07        1.72      2.00 o
   4  -4   7        4.44        5.42      2.37 o
  -5  -3   7       12.70       12.91      2.86 o
  -4  -3   7        8.98        4.99      2.25 o
  -3  -3   7       38.44       35.90      3.17 o
  -2  -3   7        5.86        7.07      1.95 o
  -1  -3   7        1.31        0.78      0.54 o
   0  -3   7        0.33       -0.03      0.86 o
   1  -3   7        0.48        0.27      0.48 o
   2  -3   7      192.29      187.63      6.24 o
   3  -3   7       49.38       53.50      3.92 o
   4  -3   7       16.56       19.28      3.15 o
  -5  -2   7        1.40        4.08      2.27 o
  -4  -2   7       12.74       12.63      2.38 o
  -3  -2   7       98.93       97.66      4.51 o
  -2  -2   7        5.82        3.87      1.26 o
  -1  -2   7       26.43       27.58      3.05 o
   0  -2   7      144.04      152.32      6.38 o
   1  -2   7       20.03       17.40      1.01 o
   2  -2   7       42.77       39.51      2.99 o
   3  -2   7       56.61       63.35      4.06 o
   4  -2   7       53.64       51.79      4.07 o
   5  -2   7        3.08        4.59      2.50 o
  -5  -1   7        1.73       -0.30      2.02 o
  -4  -1   7        1.54        1.08      1.83 o
  -3  -1   7        9.22        8.87      0.65 o
  -2  -1   7        1.58        1.16      0.51 o
  -1  -1   7       23.96       20.97      0.85 o
   0  -1   7       24.13       26.61      0.85 o
   1  -1   7        1.44        2.57      0.75 o
   2  -1   7      131.37      143.87      3.53 o
   3  -1   7       30.89       30.76      2.87 o
   4  -1   7        0.11       -0.43      2.08 o
   5  -1   7        3.53        1.53      1.87 o
  -6   0   7        3.23        4.95      2.51 o
  -5   0   7        5.04        6.56      2.36 o
  -4   0   7        9.25       10.37      2.19 o
  -3   0   7        9.24        9.52      0.97 o
  -2   0   7       11.20       10.61      0.76 o
  -1   0   7       62.80       60.94      1.45 o
   0   0   7      171.82      172.93      2.38 o
   1   0   7       66.33       72.87      1.48 o
   2   0   7        0.14       -0.08      0.77 o
   3   0   7       63.27       58.69      3.44 o
   4   0   7       13.56       12.25      2.41 o
   5   0   7        4.10        3.49      2.33 o
   6   0   7        7.87        5.17      2.20 o
  -6   1   7        0.05        0.58      2.49 o
  -5   1   7        2.71        3.64      2.12 o
  -4   1   7       25.15       26.33      2.78 o
  -3   1   7       38.63       38.16      1.76 o
  -2   1   7       23.42       23.76      0.94 o
  -1   1   7        3.17        3.31      0.60 o
   0   1   7        6.61        7.18      0.55 o
   1   1   7       47.84       49.77      1.09 o
   2   1   7      134.54      135.83      2.64 o
   3   1   7       55.39       56.45      3.62 o
   4   1   7       37.29       40.08      3.68 o
   5   1   7       61.59       63.46      4.45 o
   6   1   7        5.95        3.98      2.57 o
  -5   2   7        5.59        4.89      1.95 o
  -4   2   7       37.40       40.81      3.01 o
  -3   2   7        3.25        4.16      0.73 o
  -2   2   7       27.31       27.05      1.10 o
  -1   2   7       60.28       63.88      1.37 o
   0   2   7      415.89      423.43      5.71 o
   1   2   7       13.98       12.43      0.84 o
   2   2   7       10.97       12.50      0.91 o
   3   2   7       68.20       69.38      2.04 o
   4   2   7       43.37       40.20      2.28 o
   5   2   7       28.02       29.64      3.46 o
   6   2   7        4.20        8.57      2.46 o
  -5   3   7        2.90        3.45      1.61 o
  -4   3   7        2.12        2.91      1.29 o
  -3   3   7      127.70      129.65      3.20 o
  -2   3   7        0.59        1.11      0.59 o
  -1   3   7       49.61       50.36      1.25 o
   0   3   7      130.57      138.45      3.39 o
   1   3   7        1.82        1.90      0.55 o
   2   3   7       21.10       21.17      1.20 o
   3   3   7       16.37       15.79      1.12 o
   4   3   7        0.04        0.08      1.57 o
   5   3   7       22.89       26.85      3.20 o
   6   3   7        5.17        3.52      2.05 o
  -4   4   7        0.21        0.94      1.11 o
  -3   4   7       11.84       12.52      1.88 o
  -2   4   7       10.41        9.25      0.97 o
  -1   4   7       34.32       35.97      1.08 o
   0   4   7       15.26       15.61      0.91 o
   1   4   7       20.44       18.21      0.99 o
   2   4   7       95.85       98.53      3.09 o
   3   4   7      253.50      256.27      4.67 o
   4   4   7       87.45       82.30      4.40 o
   5   4   7       82.94       76.80      4.55 o
   6   4   7        0.15        0.24      2.01 o
   7   4   7        1.65        2.43      2.30 o
  -4   5   7        2.80        3.64      2.29 o
  -3   5   7       17.14       16.37      1.93 o
  -2   5   7       28.14       27.64      1.11 o
  -1   5   7        6.53        7.64      0.88 o
   0   5   7       13.58       14.68      0.91 o
   1   5   7       36.42       31.16      1.23 o
   2   5   7      134.08      145.53      2.98 o
   3   5   7        1.11        2.08      1.34 o
   4   5   7        9.43        9.23      2.00 o
   5   5   7       47.39       43.63      3.55 o
   6   5   7        1.40        1.22      1.83 o
   7   5   7       12.48       12.68      2.51 o
  -4   6   7        1.07       -0.10      2.41 o
  -3   6   7        3.77        4.60      1.87 o
  -2   6   7      145.29      147.89      6.22 o
  -1   6   7       30.46       30.74      1.27 o
   0   6   7       71.46       58.80      2.70 o
   1   6   7        8.38        6.53      1.01 o
   2   6   7       36.63       33.78      2.18 o
   3   6   7        6.85        6.21      1.58 o
   4   6   7       35.29       36.12      3.10 o
   5   6   7       33.83       26.16      3.06 o
   6   6   7        8.22       10.01      2.36 o
   7   6   7        3.99        6.43      2.33 o
  -3   7   7       15.15       19.68      3.15 o
  -2   7   7        2.45        3.02      2.22 o
  -1   7   7       56.76       51.29      3.92 o
   0   7   7      164.24      147.39      2.60 o
   1   7   7        0.10        0.50      0.74 o
   2   7   7        4.57        8.17      2.79 o
   3   7   7       31.77       34.47      2.43 o
   4   7   7       53.93       49.45      3.79 o
   5   7   7        2.03        1.06      1.85 o
   6   7   7        5.25        4.45      1.97 o
   7   7   7        0.53        0.17      2.38 o
  -3   8   7        0.47        0.17      2.19 o
  -2   8   7       68.97       72.42      5.02 o
  -1   8   7        5.43        3.72      2.43 o
   0   8   7       10.88        9.77      0.80 o
   1   8   7       40.76       33.57      1.72 o
   2   8   7        1.67       -0.09      2.64 o
   3   8   7      140.43      149.96      7.38 o
   4   8   7        3.39        3.32      1.81 o
   5   8   7        2.11        2.68      1.89 o
   6   8   7        0.42        0.88      2.04 o
  -2   9   7        0.57        0.38      2.45 o
  -1   9   7       14.48       11.35      2.88 o
   0   9   7      183.25      159.11      7.39 o
   1   9   7        5.28        3.64      3.06 o
   2   9   7        1.89        0.76      2.95 o
   3   9   7        2.10        1.02      3.11 o
   5   9   7       87.80      104.34      5.50 o
   6   9   7        9.88       10.94      2.42 o
  -1  10   7        0.41        1.96      2.28 o
   0  10   7       25.32       24.88      3.79 o
   1  10   7        0.12        0.08      2.99 o
   2  10   7        2.59        3.34      1.18 o
   3  10   7       11.65        9.70      3.40 o
   4  10   7        0.26        1.01      3.63 o
   1  11   7        4.08        1.91      3.08 o
   2  11   7        1.90        1.19      3.10 o
   3  11   7       12.06        7.44      3.62 o
   4  11   7        0.43       -0.08      2.04 o
   5  11   7       19.03       19.13      3.15 o
  -1  -8   8        1.27        1.57      3.07 o
  -2  -7   8        0.31       -1.29      2.51 o
  -1  -7   8        0.93        0.87      2.62 o
   0  -7   8        0.74        0.93      2.54 o
   1  -7   8        8.98        8.15      2.06 o
   2  -7   8        4.83        5.77      2.29 o
  -3  -6   8        7.09        5.86      2.65 o
  -2  -6   8        0.02       -0.13      2.32 o
  -1  -6   8        7.25        7.13      2.76 o
   0  -6   8        3.18        2.83      1.30 o
   1  -6   8       27.74       29.83      2.92 o
   2  -6   8        2.04        2.20      1.96 o
   3  -6   8        0.00        0.16      2.36 o
  -3  -5   8        0.03        0.60      2.24 o
  -2  -5   8        5.32        7.91      2.35 o
  -1  -5   8        2.68        1.70      0.77 o
   0  -5   8        1.89        2.05      1.03 o
   1  -5   8       58.49       63.24      3.74 o
   2  -5   8       82.43       90.77      5.06 o
   3  -5   8        0.14       -0.33      2.03 o
  -4  -4   8       27.89       29.41      3.60 o
  -3  -4   8        1.17        3.02      2.25 o
  -2  -4   8        0.00        0.07      2.19 o
  -1  -4   8        3.31        2.72      0.73 o
   0  -4   8        0.02       -0.53      0.99 o
   1  -4   8       69.86       76.89      4.15 o
   2  -4   8       51.85       59.77      4.08 o
   3  -4   8        0.64        0.98      2.02 o
   4  -4   8        4.68        6.10      2.67 o
  -4  -3   8        0.46       -0.13      2.24 o
  -3  -3   8        0.19       -0.22      2.18 o
  -2  -3   8        5.24        4.63      2.13 o
  -1  -3   8        0.00        0.36      0.60 o
   0  -3   8       35.14       34.21      1.78 o
   1  -3   8        6.38        6.63      0.59 o
   2  -3   8      107.20      111.06      5.05 o
   3  -3   8        5.46        6.71      2.25 o
   4  -3   8        7.12        7.58      2.69 o
  -5  -2   8        2.54        1.75      2.28 o
  -4  -2   8        1.85        0.98      2.10 o
  -3  -2   8        0.01        0.28      2.01 o
  -2  -2   8        1.75        0.75      1.98 o
  -1  -2   8        0.06        0.64      0.60 o
   0  -2   8       17.20       15.46      1.58 o
   1  -2   8       52.52       55.49      3.25 o
   2  -2   8       36.47       38.80      3.04 o
   3  -2   8       23.96       25.97      3.08 o
   4  -2   8        1.57        1.30      2.22 o
   5  -2   8       14.89       15.87      3.24 o
  -5  -1   8        2.73        1.82      2.21 o
  -4  -1   8       14.32       13.26      2.65 o
  -3  -1   8        0.01        0.10      0.34 o
  -2  -1   8       60.83       61.03      2.11 o
  -1  -1   8       66.81       62.78      1.37 o
   0  -1   8       43.86       44.23      1.45 o
   1  -1   8       55.83       56.85      5.11 o
   2  -1   8        0.26        0.83      1.62 o
   3  -1   8        0.05       -0.42      1.55 o
   4  -1   8        8.58        8.57      2.31 o
   5  -1   8        8.81        4.92      2.18 o
  -5   0   8        0.19       -0.13      2.07 o
  -4   0   8        0.26        0.17      1.85 o
  -3   0   8        7.90        7.72      1.01 o
  -2   0   8        2.54        2.39      0.83 o
  -1   0   8        0.78        0.78      0.53 o
   0   0   8      148.95      147.71      2.51 o
   1   0   8        2.96        2.67      0.55 o
   2   0   8       13.96       15.42      1.53 o
   3   0   8      127.86      136.44      5.66 o
   4   0   8       44.80       41.52      3.79 o
   5   0   8        0.27       -0.09      2.07 o
  -5   1   8       11.46        9.24      2.35 o
  -4   1   8       32.31       37.59      3.15 o
  -3   1   8        1.33        0.75      0.82 o
  -2   1   8      107.27      104.89      3.58 o
  -1   1   8       28.30       32.10      1.06 o
   0   1   8       18.72       16.68      0.78 o
   1   1   8       55.36       54.13      1.44 o
   2   1   8       77.33       76.55      6.25 o
   3   1   8       36.07       41.51      3.46 o
   4   1   8        1.22        2.51      2.02 o
   5   1   8       32.42       36.33      3.81 o
   6   1   8        0.68       -1.06      2.47 o
  -5   2   8        0.60        0.43      1.90 o
  -4   2   8        7.71       10.67      2.11 o
  -3   2   8        1.31        1.39      0.81 o
  -2   2   8       38.18       40.93      1.36 o
  -1   2   8        0.06        0.30      0.59 o
   0   2   8       65.98       66.97      1.54 o
   1   2   8       21.40       19.28      0.82 o
   2   2   8       22.70       27.09      1.02 o
   3   2   8       62.02       61.57      1.75 o
   4   2   8        0.65        0.41      0.47 o
   5   2   8        0.46        0.16      1.99 o
   6   2   8       37.13       47.00      4.57 o
  -4   3   8       27.54       23.58      1.99 o
  -3   3   8        0.84        1.98      1.18 o
  -2   3   8        0.01        0.21      0.64 o
  -1   3   8        0.26        0.09      0.59 o
   0   3   8        0.26       -0.02      0.58 o
   1   3   8      345.91      351.55      3.94 o
   2   3   8      127.37      135.63      4.06 o
   3   3   8        0.14        0.03      1.02 o
   4   3   8       49.16       43.36      2.13 o
   5   3   8        7.60        6.66      2.36 o
   6   3   8        1.22        1.14      2.18 o
  -4   4   8       15.98       16.92      1.78 o
  -3   4   8       10.57       11.91      1.50 o
  -2   4   8       87.11       93.28      3.14 o
  -1   4   8        5.02        5.83      0.73 o
   0   4   8        1.35        1.57      0.66 o
   1   4   8       37.12       39.61      1.81 o
   2   4   8      138.13      138.77      2.87 o
   3   4   8       41.54       41.14      2.10 o
   4   4   8       56.11       45.16      3.67 o
   5   4   8        3.34        4.04      2.14 o
   6   4   8       12.24       15.21      2.85 o
  -4   5   8        3.89        2.07      2.25 o
  -3   5   8       26.77       29.62      1.86 o
  -2   5   8        0.06        0.87      0.66 o
  -1   5   8      113.81      109.65      2.71 o
   0   5   8      114.59      106.61      4.01 o
   1   5   8       44.09       43.00      1.68 o
   2   5   8        6.75        4.13      1.42 o
   3   5   8       40.79       39.88      2.74 o
   4   5   8        1.14        1.37      2.06 o
   5   5   8       34.68       33.37      3.45 o
   6   5   8        5.40        4.02      2.24 o
  -3   6   8        0.23       -0.20      2.07 o
  -2   6   8        3.96        3.85      2.10 o
  -1   6   8       26.65       25.11      1.32 o
   0   6   8       22.39       19.08      1.23 o
   1   6   8       75.31       70.50      2.46 o
   2   6   8      501.61      515.44      7.49 o
   3   6   8      273.28      277.78      6.40 o
   4   6   8        3.90        3.84      2.02 o
   5   6   8        0.02        0.61      2.09 o
   6   6   8        0.16       -0.03      1.88 o
  -3   7   8       36.69       39.01      4.02 o
  -2   7   8       10.32       15.55      2.94 o
  -1   7   8      169.91      159.01      6.04 o
   0   7   8        1.62        1.50      0.70 o
   1   7   8       16.45       13.61      1.29 o
   2   7   8      329.81      326.01      9.36 o
   3   7   8        9.02        8.20      1.83 o
   4   7   8       39.31       43.01      3.62 o
   5   7   8       42.54       37.30      3.64 o
   6   7   8        3.77        3.66      2.13 o
  -2   8   8        1.68        2.16      2.39 o
  -1   8   8        0.03        0.50      2.47 o
   0   8   8        0.54       -0.55      2.37 o
   1   8   8        7.53        6.53      1.18 o
   2   8   8       75.86       73.90      5.14 o
   3   8   8      186.95      198.18     16.51 o
   4   8   8        0.39        0.04      1.63 o
   5   8   8       20.48       24.06      3.19 o
   6   8   8       22.04       22.28      3.19 o
  -2   9   8        9.06       11.55      3.03 o
  -1   9   8        5.92        4.44      2.56 o
   0   9   8       65.88       63.51      5.02 o
   1   9   8        6.72        7.60      2.71 o
   2   9   8       75.73       77.40      5.82 o
   3   9   8       19.84       19.82      3.65 o
   4   9   8        0.17       -0.63      2.86 o
   5   9   8        0.48        1.22      1.92 o
   6   9   8        0.89        0.98      2.40 o
  -1  10   8        6.46        8.38      2.92 o
   0  10   8        1.45        1.08      2.32 o
   1  10   8        1.98        2.65      2.92 o
   2  10   8       14.43       18.05      3.92 o
   3  10   8       10.70       11.13      3.57 o
   4  10   8        0.40       -0.08      3.44 o
   5  10   8       28.53       28.76      4.55 o
   1  11   8        0.87       -0.82      3.35 o
   2  11   8        2.48        4.77      3.29 o
   3  11   8        4.07        3.38      3.92 o
   4  11   8        2.63        1.63      2.01 o
   5  11   8        2.06       -0.01      2.50 o
  -1  -7   9        0.02        1.01      3.04 o
   0  -7   9        0.45        0.06      3.00 o
  -2  -6   9        0.55       -0.42      2.59 o
  -1  -6   9        0.57        0.78      2.35 o
   0  -6   9        1.37        1.84      2.45 o
   1  -6   9        3.66        4.25      1.85 o
   2  -6   9        0.00       -1.00      2.30 o
  -3  -5   9        0.12        0.18      2.10 o
  -2  -5   9        0.12       -0.94      2.58 o
  -1  -5   9       19.46       18.84      3.19 o
   0  -5   9        1.47        1.00      1.11 o
   1  -5   9       11.20       12.70      2.19 o
   2  -5   9        0.58        0.50      1.91 o
   3  -5   9        0.10       -0.16      2.36 o
  -3  -4   9        0.00        0.42      2.47 o
  -2  -4   9        1.22        0.92      2.05 o
  -1  -4   9        0.96        0.48      0.69 o
   0  -4   9       16.36       17.19      1.62 o
   1  -4   9       35.15       30.17      2.71 o
   2  -4   9        6.72        7.04      2.15 o
   3  -4   9        5.83        4.74      2.27 o
  -4  -3   9        6.46        4.66      2.47 o
  -3  -3   9        0.84        2.15      2.32 o
  -2  -3   9        6.10        8.51      2.45 o
  -1  -3   9       55.91       50.22      1.81 o
   0  -3   9        7.73        7.96      1.28 o
   1  -3   9        1.07        1.43      0.74 o
   2  -3   9       18.36       15.28      2.23 o
   3  -3   9       36.71       37.60      3.68 o
   4  -3   9        0.82        0.68      2.06 o
  -4  -2   9        3.86        5.71      2.42 o
  -3  -2   9        3.83        4.83      1.95 o
  -2  -2   9        6.67        6.55      2.48 o
  -1  -2   9        4.58        4.78      0.79 o
   0  -2   9        8.29        8.17      1.12 o
   1  -2   9       27.45       27.50      1.16 o
   2  -2   9       32.18       31.06      2.98 o
   3  -2   9        2.81        1.40      2.03 o
   4  -2   9       12.51        9.46      2.69 o
  -5  -1   9        6.36        7.71      2.31 o
  -4  -1   9        0.63       -0.17      2.18 o
  -3  -1   9        8.38       10.38      2.22 o
  -2  -1   9        1.28        0.88      0.74 o
  -1  -1   9       12.51       10.86      0.77 o
   0  -1   9        2.34        3.52      0.77 o
   1  -1   9       22.44       22.68      1.13 o
   2  -1   9       12.94       14.86      2.33 o
   3  -1   9       35.02       39.49      3.45 o
   4  -1   9        0.65        0.34      1.99 o
   5  -1   9        1.90        0.59      2.13 o
  -5   0   9        5.57        3.16      2.27 o
  -4   0   9        0.53        1.62      2.06 o
  -3   0   9       11.56       13.96      2.57 o
  -2   0   9        5.49        4.41      1.06 o
  -1   0   9       19.45       19.90      1.19 o
   0   0   9        2.81        2.94      0.79 o
   1   0   9        7.72        7.35      1.10 o
   2   0   9        1.60        0.70      1.71 o
   3   0   9       63.90       67.63      4.41 o
   4   0   9       10.81       11.18      2.63 o
   5   0   9        2.23        2.28      2.32 o
  -5   1   9        8.85        8.46      2.42 o
  -4   1   9        8.65        9.21      2.23 o
  -3   1   9        6.39        5.53      1.81 o
  -2   1   9       11.48        9.24      1.16 o
  -1   1   9        8.13        8.99      1.05 o
   0   1   9        4.15        4.71      0.69 o
   1   1   9       83.65       91.82      2.39 o
   2   1   9       38.39       34.94      2.99 o
   3   1   9        4.65        3.85      2.02 o
   4   1   9       45.71       47.31      4.09 o
   5   1   9        0.58        2.16      2.15 o
  -5   2   9        0.99        1.27      2.05 o
  -4   2   9        1.52        1.27      1.79 o
  -3   2   9        4.79        5.69      1.14 o
  -2   2   9        1.47        1.89      0.81 o
  -1   2   9       70.79       78.22      2.04 o
   0   2   9        1.58        1.35      0.62 o
   1   2   9        0.49        0.39      0.57 o
   2   2   9        4.17        5.81      0.81 o
   3   2   9       44.62       32.67      2.09 o
   4   2   9        7.85        4.25      1.97 o
   5   2   9        7.39        7.81      2.44 o
   6   2   9        1.30        3.32      2.28 o
  -4   3   9        0.19        0.06      1.66 o
  -3   3   9        4.84        3.59      1.32 o
  -2   3   9       19.36       23.33      1.45 o
  -1   3   9       15.00       14.68      1.07 o
   0   3   9        1.43        1.29      0.66 o
   1   3   9        0.51        1.32      0.71 o
   2   3   9      122.76      121.04      3.00 o
   3   3   9       23.02       15.80      2.32 o
   4   3   9      102.70      104.71      3.50 o
   5   3   9        1.44        1.80      2.03 o
   6   3   9        0.00       -0.66      2.49 o
  -4   4   9        0.39        1.22      2.22 o
  -3   4   9        0.05        0.19      1.33 o
  -2   4   9       29.81       32.41      1.58 o
  -1   4   9       26.75       26.95      1.56 o
   0   4   9        0.62        0.57      0.69 o
   1   4   9      222.65      230.48      3.56 o
   2   4   9      211.55      214.52      4.35 o
   3   4   9        6.11        6.37      1.33 o
   4   4   9       71.36       72.92      2.88 o
   5   4   9        4.42        2.78      1.29 o
   6   4   9        0.53        1.56      2.10 o
  -4   5   9       12.24       12.08      2.89 o
  -3   5   9       10.18        9.81      1.54 o
  -2   5   9       42.06       44.30      1.65 o
  -1   5   9       14.67       14.06      1.30 o
   0   5   9       11.28        9.63      1.45 o
   1   5   9       78.53       77.46      2.27 o
   2   5   9        3.15        3.64      1.38 o
   3   5   9       10.73       12.33      1.57 o
   4   5   9       62.70       56.31      2.79 o
   5   5   9        1.64        1.79      2.21 o
   6   5   9        0.39       -0.24      2.20 o
  -3   6   9        1.24        2.28      2.53 o
  -2   6   9       82.70       93.84      5.24 o
  -1   6   9        2.69        1.97      0.88 o
   0   6   9        0.78        0.19      0.82 o
   1   6   9       47.91       44.61      2.18 o
   2   6   9       55.87       51.85      2.75 o
   3   6   9        4.86        4.87      1.48 o
   4   6   9       55.17       55.70      2.93 o
   5   6   9       18.21       21.73      3.20 o
   6   6   9        0.01       -1.45      2.24 o
  -3   7   9       32.69       33.39      3.78 o
  -2   7   9        3.85        3.28      2.09 o
  -1   7   9        8.22       10.49      2.83 o
   0   7   9        2.01        1.44      0.81 o
   1   7   9       18.05       14.98      1.52 o
   2   7   9       79.14       77.94      3.45 o
   3   7   9       53.53       55.19      3.02 o
   4   7   9        0.17        0.75      1.64 o
   5   7   9        6.29       10.30      1.94 o
   6   7   9        0.13        0.67      2.32 o
  -2   8   9       21.47       17.69      3.02 o
  -1   8   9       19.11       14.39      3.00 o
   0   8   9       22.81       20.87      3.33 o
   1   8   9       72.54       67.54      2.54 o
   2   8   9        1.80        2.45      2.54 o
   3   8   9        8.63        7.98      1.97 o
   4   8   9        9.97       10.80      2.07 o
   5   8   9        3.40        3.88      1.71 o
   6   8   9        8.88        6.67      2.65 o
  -1   9   9       11.20       10.32      3.18 o
   0   9   9        0.48        0.13      2.34 o
   1   9   9        0.01        0.40      2.45 o
   2   9   9       29.83       27.67      3.88 o
   3   9   9       20.30       23.55      3.87 o
   4   9   9        6.64        9.33      2.06 o
   5   9   9       30.97       41.21      6.34 o
   0  10   9       14.70       10.38      2.94 o
   1  10   9       26.95       27.21      3.85 o
   2  10   9        3.79        1.99      2.97 o
   3  10   9        1.79        1.07      3.24 o
   4  10   9       17.22       17.71      4.07 o
   5  10   9        1.48        0.50      4.08 o
   2  11   9        0.02       -1.79      3.63 o
   3  11   9        0.41        3.65      3.81 o
   0  -6  10       11.43        8.23      2.98 o
  -2  -5  10        4.43        6.43      2.71 o
  -1  -5  10        1.95        1.26      2.38 o
   0  -5  10       15.15       21.13      3.73 o
   1  -5  10        6.48        5.65      1.82 o
   2  -5  10        0.00        0.38      1.89 o
  -3  -4  10        0.70        1.67      2.78 o
  -2  -4  10        0.18        0.92      2.47 o
  -1  -4  10        5.03        5.52      2.74 o
   0  -4  10        6.48        6.83      1.30 o
   1  -4  10       48.88       55.02      3.79 o
   2  -4  10        1.22        2.03      1.87 o
   3  -4  10        0.99        0.89      1.97 o
  -3  -3  10        3.54        3.41      2.42 o
  -2  -3  10        0.26        1.16      2.36 o
  -1  -3  10        2.21        3.12      2.67 o
   0  -3  10        1.40        1.33      1.00 o
   1  -3  10        3.13        4.70      1.97 o
   2  -3  10        0.77        1.21      1.73 o
   3  -3  10        1.38       -0.58      1.98 o
  -4  -2  10        0.11        0.70      2.47 o
  -3  -2  10        0.10       -0.27      1.93 o
  -2  -2  10        2.58        1.87      2.32 o
  -1  -2  10        0.11       -0.25      0.84 o
   0  -2  10        0.02        0.15      1.03 o
   1  -2  10        0.82        0.48      1.58 o
   2  -2  10        6.06        5.87      2.00 o
   3  -2  10        1.45        0.46      2.22 o
   4  -2  10       11.05        7.35      2.29 o
  -4  -1  10        4.87        3.37      2.31 o
  -3  -1  10        1.89        2.20      1.94 o
  -2  -1  10        0.02        0.26      2.32 o
  -1  -1  10       61.10       53.89      1.95 o
   0  -1  10        6.97        8.89      0.99 o
   1  -1  10       22.54       23.13      1.21 o
   2  -1  10        0.84        0.98      2.01 o
   3  -1  10        2.87        2.38      2.15 o
   4  -1  10        0.02       -0.09      2.52 o
  -4   0  10        0.42       -0.24      1.99 o
  -3   0  10        1.10        1.94      2.23 o
  -2   0  10        1.58        0.53      1.97 o
  -1   0  10        0.22        0.08      0.77 o
   0   0  10       51.67       48.73      2.34 o
   1   0  10        3.62        3.37      0.86 o
   2   0  10        3.32        2.59      1.67 o
   3   0  10        3.39        3.94      2.36 o
   4   0  10       29.23       31.08      3.52 o
   5   0  10        3.35        2.30      2.33 o
  -5   1  10        3.01        2.06      2.55 o
  -4   1  10        8.29        6.74      2.46 o
  -3   1  10        0.03        0.43      1.89 o
  -2   1  10        0.16        0.42      0.93 o
  -1   1  10       55.93       51.88      2.18 o
   0   1  10        1.54        1.95      0.89 o
   1   1  10       18.86       21.10      1.47 o
   2   1  10       21.25       16.94      2.52 o
   3   1  10        3.93        1.71      2.18 o
   4   1  10        7.90        8.44      2.41 o
   5   1  10       34.44       49.09      5.06 o
  -5   2  10        4.36        4.07      2.47 o
  -4   2  10        5.40        5.59      2.31 o
  -3   2  10        2.17        0.86      1.91 o
  -2   2  10        4.49        3.62      0.95 o
  -1   2  10        9.75        9.11      1.12 o
   0   2  10      304.40      316.50      6.77 o
   1   2  10       65.49       67.57      1.85 o
   2   2  10        0.18       -0.02      0.62 o
   3   2  10      104.22      104.72      5.43 o
   4   2  10        9.66       10.99      2.64 o
   5   2  10        8.46        8.39      3.06 o
  -4   3  10        0.79        0.12      1.92 o
  -3   3  10        2.60        3.27      1.44 o
  -2   3  10        2.17        3.44      1.47 o
  -1   3  10        8.32        9.60      1.14 o
   0   3  10       57.50       63.32      2.16 o
   1   3  10       23.85       26.54      1.74 o
   2   3  10       24.73       21.50      1.85 o
   3   3  10       66.07       62.38      3.42 o
   4   3  10        0.02        0.30      2.16 o
   5   3  10       33.90       31.67      3.52 o
  -3   4  10       10.44       11.42      1.78 o
  -2   4  10        1.27        1.27      1.26 o
  -1   4  10       53.92       53.91      3.74 o
   0   4  10       31.67       30.85      2.19 o
   1   4  10      184.66      192.13      7.93 o
   2   4  10       17.27       20.92      1.68 o
   3   4  10      125.50      127.14      3.55 o
   4   4  10        0.98        0.18      1.17 o
   5   4  10       10.53        7.99      2.37 o
  -3   5  10        0.06        0.42      2.21 o
  -2   5  10        6.52        4.39      1.40 o
  -1   5  10        0.16        0.37      1.03 o
   0   5  10       85.42       76.89      8.04 o
   1   5  10      114.21      117.70      3.67 o
   2   5  10       52.77       56.87      2.74 o
   3   5  10        5.81        6.41      1.47 o
   4   5  10       12.12       16.38      1.88 o
   5   5  10        0.27        2.41      2.19 o
  -3   6  10        0.84        1.55      2.22 o
  -2   6  10       61.44       53.84      4.30 o
  -1   6  10       29.22       23.86      2.83 o
   0   6  10       71.40       63.05      4.52 o
   1   6  10      143.01      139.47      5.95 o
   2   6  10        2.70        1.94      1.40 o
   3   6  10        0.08        0.32      1.47 o
   4   6  10        9.82        8.74      1.66 o
   5   6  10        0.37        0.44      1.62 o
  -2   7  10        3.82        4.28      2.12 o
  -1   7  10        4.09        3.27      2.16 o
   0   7  10        0.07       -0.48      0.94 o
   1   7  10       52.66       42.11      4.80 o
   2   7  10       51.47       47.78      2.83 o
   3   7  10       39.54       43.32      2.86 o
   4   7  10       17.97       23.09      2.91 o
   5   7  10        1.95        3.26      1.77 o
  -2   8  10        9.17        7.31      2.54 o
  -1   8  10        6.79        9.30      2.39 o
   0   8  10       11.20       10.53      2.60 o
   1   8  10       65.36       66.32      4.93 o
   2   8  10        4.14        5.57      2.81 o
   3   8  10        4.51        3.99      1.63 o
   4   8  10        0.89        2.00      1.58 o
   5   8  10       11.23        8.47      2.21 o
  -1   9  10       12.60        9.24      2.82 o
   0   9  10       15.47       20.45      3.41 o
   1   9  10        1.61        2.02      2.53 o
   2   9  10        0.06        0.94      2.29 o
   3   9  10        4.34        2.76      2.85 o
   4   9  10        6.04        7.46      2.13 o
   5   9  10       33.44       37.02      2.92 o
   0  10  10        2.34        1.20      2.47 o
   1  10  10        0.05        1.18      3.02 o
   2  10  10        0.00        1.16      2.70 o
   3  10  10       10.08       12.86      3.62 o
   4  10  10        9.72        7.67      3.94 o
   5  10  10        6.49        7.37      4.50 o
   0  -5  11        3.28        2.85      2.97 o
  -1  -4  11        0.57       -0.35      2.80 o
   0  -4  11        0.21        0.18      2.88 o
   1  -4  11       15.12       15.33      2.40 o
   2  -4  11        7.73        6.60      2.26 o
  -2  -3  11        3.41        5.24      2.82 o
  -1  -3  11        2.35        0.97      2.74 o
   0  -3  11        0.00        0.48      1.08 o
   1  -3  11        0.12       -1.71      1.71 o
   2  -3  11        0.37        1.52      1.99 o
   3  -3  11        3.59        4.59      2.28 o
  -3  -2  11        0.71       -0.08      2.64 o
  -2  -2  11        2.79        2.67      2.59 o
  -1  -2  11        3.85        6.47      2.91 o
   0  -2  11        2.71        1.71      1.13 o
   1  -2  11       23.55       23.38      2.63 o
   2  -2  11        0.42       -1.21      1.87 o
   3  -2  11        0.29       -0.34      2.45 o
  -3  -1  11        0.00       -0.45      2.33 o
  -2  -1  11        0.01        0.22      2.43 o
  -1  -1  11        2.35        5.08      2.94 o
   0  -1  11        4.59        4.21      1.33 o
   1  -1  11        4.52        3.47      1.62 o
   2  -1  11       21.03       23.44      2.95 o
   3  -1  11        5.52        8.18      2.71 o
   4  -1  11        0.62        1.04      2.37 o
  -4   0  11        0.08       -0.91      2.18 o
  -3   0  11        4.38        4.09      2.53 o
  -2   0  11        3.98        4.33      2.61 o
  -1   0  11       21.45       29.17      3.59 o
   0   0  11        0.07        0.72      0.73 o
   1   0  11        4.07        3.02      1.58 o
   2   0  11       40.45       40.74      3.52 o
   3   0  11       13.67       11.55      2.71 o
   4   0  11        0.01       -0.32      2.60 o
  -4   1  11        0.59        0.37      2.36 o
  -3   1  11        0.00       -2.16      2.16 o
  -2   1  11        7.94        8.69      2.54 o
  -1   1  11        0.21        0.39      0.96 o
   0   1  11        0.46        0.55      0.82 o
   1   1  11        5.61        5.94      1.15 o
   2   1  11       23.27       25.53      2.97 o
   3   1  11        6.63        4.17      2.29 o
   4   1  11        0.19       -0.39      1.95 o
  -4   2  11        2.30        1.02      2.32 o
  -3   2  11        1.13        1.16      2.15 o
  -2   2  11       25.12       29.69      3.54 o
  -1   2  11        0.01        0.28      0.96 o
   0   2  11       17.93       18.94      1.35 o
   1   2  11       51.05       47.94      2.01 o
   2   2  11       62.92       66.37      4.24 o
   3   2  11       41.47       37.67      3.56 o
   4   2  11        0.26        0.64      2.02 o
   5   2  11        2.44        2.47      2.40 o
  -4   3  11        0.05        1.04      2.32 o
  -3   3  11        1.27        0.58      1.51 o
  -2   3  11        1.32        1.58      1.41 o
  -1   3  11        4.61        4.20      1.56 o
   0   3  11       31.36       33.08      1.79 o
   1   3  11       39.11       42.24      2.12 o
   2   3  11       11.81       12.40      1.30 o
   3   3  11        1.85        1.14      0.67 o
   4   3  11        1.19        1.18      2.13 o
   5   3  11        1.66        1.01      2.17 o
  -3   4  11       23.00       24.96      2.18 o
  -2   4  11       22.25       21.09      2.07 o
  -1   4  11       20.04       24.14      3.01 o
   0   4  11       54.06       58.56      3.67 o
   1   4  11        8.73       11.22      1.27 o
   2   4  11        2.61        3.20      1.24 o
   3   4  11       32.78       29.52      2.70 o
   4   4  11        3.77        5.11      2.14 o
   5   4  11        0.58        0.86      2.36 o
  -3   5  11       12.60       11.13      2.86 o
  -2   5  11        0.48        1.74      2.06 o
  -1   5  11        1.63        1.93      2.09 o
   0   5  11       51.08       52.03      3.83 o
   1   5  11       18.68       16.02      1.84 o
   2   5  11       18.60       18.01      1.86 o
   3   5  11       14.06       14.65      1.75 o
   4   5  11       15.77       17.08      1.84 o
   5   5  11        2.10        2.16      2.45 o
  -2   6  11        0.21        0.08      2.17 o
  -1   6  11        8.71        7.46      2.05 o
   0   6  11       46.13       51.84      4.04 o
   1   6  11        8.63        5.89      2.18 o
   2   6  11       86.49       87.05      3.46 o
   3   6  11       12.87       14.27      1.96 o
   4   6  11        3.64        3.33      1.41 o
   5   6  11        1.35       -2.28      2.28 o
  -2   7  11        0.81       -0.05      2.42 o
  -1   7  11        4.28        5.38      2.45 o
   0   7  11        2.02        2.11      2.06 o
   1   7  11       24.33       29.81      3.54 o
   2   7  11       27.39       27.09      2.40 o
   3   7  11       15.23       15.88      2.10 o
   4   7  11       37.16       42.64      2.93 o
   5   7  11       10.72        9.63      2.81 o
  -1   8  11        3.56        0.58      2.31 o
   0   8  11        5.82        5.78      2.42 o
   1   8  11        7.20        6.26      2.50 o
   2   8  11       18.82       17.40      3.31 o
   3   8  11        0.34        1.89      1.78 o
   4   8  11        1.56        2.94      1.76 o
   5   8  11        0.80        1.46      2.60 o
   0   9  11        8.29        4.36      2.43 o
   1   9  11       11.19       12.04      3.09 o
   2   9  11       18.18       19.02      3.48 o
   3   9  11        4.48        4.47      2.91 o
   4   9  11        0.75        1.25      2.04 o
   5   9  11        5.71       10.18      3.92 o
   1  10  11        2.16        1.10      2.61 o
   2  10  11        1.78        0.36      2.81 o
   3  10  11        0.53        1.33      3.52 o
   4  10  11        0.05       -3.29      3.70 o
   5  10  11        3.67        2.98      4.36 o
  -1  -3  12        0.68        1.30      3.14 o
   0  -3  12        2.42        0.82      2.83 o
   1  -3  12        1.58        2.49      1.68 o
   2  -3  12        1.11        0.60      2.13 o
  -2  -2  12       19.90       21.88      3.57 o
  -1  -2  12        0.33        0.30      2.58 o
   0  -2  12        1.71        1.42      1.21 o
   1  -2  12        2.95        2.99      1.64 o
   2  -2  12        0.00       -0.74      1.88 o
   3  -2  12        0.29       -0.93      2.40 o
  -2  -1  12        0.04        0.06      2.58 o
  -1  -1  12       14.09       13.55      3.38 o
   0  -1  12        3.04        2.27      1.26 o
   1  -1  12        1.54        0.92      1.55 o
   2  -1  12        1.27        2.14      2.06 o
   3  -1  12       21.43       22.55      3.33 o
  -3   0  12        6.44        6.82      2.51 o
  -2   0  12       13.24       13.02      3.29 o
  -1   0  12       14.23       14.06      2.95 o
   0   0  12       21.00       23.23      2.42 o
   1   0  12       20.50       17.86      2.50 o
   2   0  12        8.15        7.41      2.29 o
   3   0  12        3.39        6.67      2.66 o
   4   0  12        8.35        7.21      2.93 o
  -3   1  12        0.58        0.85      2.51 o
  -2   1  12        4.45        3.94      2.52 o
  -1   1  12       52.44       59.45      4.80 o
   0   1  12       51.77       44.46      3.21 o
   1   1  12        9.80       10.53      2.26 o
   2   1  12       23.00       15.75      2.69 o
   3   1  12       12.86       11.72      2.83 o
   4   1  12       13.67       18.34      3.24 o
  -4   2  12        0.57        1.62      2.72 o
  -3   2  12        3.27        3.83      2.53 o
  -2   2  12        0.17        0.87      2.30 o
  -1   2  12       57.86       68.32      4.90 o
   0   2  12        1.74        2.10      1.62 o
   1   2  12       23.18       20.32      2.63 o
   2   2  12       33.02       31.51      3.38 o
   3   2  12        0.14        0.49      1.94 o
   4   2  12        6.12        5.80      2.41 o
  -3   3  12        0.00       -1.07      2.29 o
  -2   3  12        1.12        0.72      1.46 o
  -1   3  12       15.89       17.76      2.04 o
   0   3  12       78.49       75.82      2.89 o
   1   3  12        6.87        5.41      1.05 o
   2   3  12       19.62       18.00      1.51 o
   3   3  12        5.68        5.37      2.46 o
   4   3  12       24.86       24.22      3.30 o
  -3   4  12        0.81        1.46      1.71 o
  -2   4  12        1.25        1.83      1.50 o
  -1   4  12       66.18       70.54      4.44 o
   0   4  12        4.61        3.34      1.91 o
   1   4  12        1.35        2.15      1.25 o
   2   4  12       24.41       24.37      1.84 o
   3   4  12        1.45        0.55      2.20 o
   4   4  12        0.20        3.60      2.62 o
  -2   5  12        0.77        2.40      2.14 o
  -1   5  12       15.49       13.95      2.62 o
   0   5  12        2.46        0.10      2.16 o
   1   5  12       10.91       13.46      1.86 o
   2   5  12        0.00       -0.04      1.26 o
   3   5  12       12.32       12.47      1.61 o
   4   5  12       14.68       11.91      2.83 o
  -2   6  12        2.63        2.96      2.14 o
  -1   6  12       11.87       13.12      2.84 o
   0   6  12        5.79        4.71      2.34 o
   1   6  12        1.59        0.29      2.13 o
   2   6  12        8.40        8.75      1.70 o
   3   6  12        2.11        3.64      1.57 o
   4   6  12        2.26        3.27      2.29 o
  -1   7  12        4.06        3.33      2.28 o
   0   7  12        0.30        1.19      2.18 o
   1   7  12        9.10        9.05      2.54 o
   2   7  12        3.99        4.06      1.63 o
   3   7  12       15.64       14.90      1.95 o
   4   7  12        0.56        1.47      1.74 o
  -1   8  12        0.01        0.75      2.66 o
   0   8  12        2.95        3.07      2.42 o
   1   8  12        8.31        8.27      2.67 o
   2   8  12       19.36       15.78      2.99 o
   3   8  12        3.43        2.60      1.87 o
   4   8  12        9.31       11.03      1.99 o
   0   9  12        0.68       -0.24      2.69 o
   1   9  12        0.70        2.09      2.50 o
   2   9  12        2.97        4.80      2.56 o
   3   9  12        7.96        7.77      3.01 o
   4   9  12        1.01        1.44      3.39 o
   2  10  12        0.65        0.69      3.25 o
   3  10  12       30.25       31.95      4.30 o
   4  10  12        6.13        5.33      4.15 o
   1  -2  13        9.01        8.80      2.11 o
   2  -2  13        0.50        2.04      2.21 o
  -1  -1  13        1.51        2.65      2.65 o
   1  -1  13       18.16       15.18      2.45 o
   2  -1  13        0.47        0.19      1.97 o
   3  -1  13        1.32        2.91      2.36 o
  -2   0  13        2.17        3.10      2.56 o
  -1   0  13        4.75        7.29      3.20 o
   0   0  13        2.79        4.09      1.57 o
   1   0  13       10.05       10.79      2.19 o
   2   0  13        1.13        1.30      1.92 o
   3   0  13        0.01        1.65      2.17 o
  -2   1  13        0.00       -2.33      2.33 o
  -1   1  13        2.63        3.26      2.51 o
   0   1  13       24.48       20.51      2.48 o
   1   1  13       13.75       12.25      2.44 o
   2   1  13        1.09       -0.18      2.05 o
   3   1  13        1.02        0.44      2.23 o
  -3   2  13        1.11        2.77      2.91 o
  -2   2  13        9.41        6.47      2.64 o
  -1   2  13        0.48        0.42      2.49 o
   0   2  13        0.28        0.06      1.65 o
   1   2  13        1.47        1.07      1.83 o
   2   2  13        0.31        0.56      1.81 o
   3   2  13        2.42        4.31      2.58 o
   4   2  13       12.40       16.31      3.42 o
  -3   3  13        2.22        1.22      2.76 o
  -2   3  13       12.82       12.53      2.83 o
  -1   3  13        0.02       -0.83      2.08 o
   0   3  13        0.21       -0.25      1.18 o
   1   3  13        4.93        5.68      1.24 o
   2   3  13        1.02        0.93      2.14 o
   3   3  13        3.84        4.75      2.20 o
   4   3  13        0.16        0.44      2.58 o
  -2   4  13        4.21        3.68      1.62 o
  -1   4  13        9.14        8.67      2.24 o
   0   4  13        0.36       -0.28      1.95 o
   1   4  13        0.27        0.53      1.19 o
   2   4  13       17.48       24.29      3.30 o
   3   4  13        0.75        1.19      2.39 o
   4   4  13        7.93        6.39      2.82 o
  -2   5  13        8.62        4.17      2.31 o
  -1   5  13        0.09        0.27      2.10 o
   0   5  13       30.05       32.58      3.25 o
   1   5  13       40.39       44.54      3.28 o
   2   5  13        1.22        2.57      1.32 o
   3   5  13        2.02        3.56      2.53 o
   4   5  13        3.79        2.91      2.55 o
  -1   6  13        2.70        1.43      2.37 o
   0   6  13        0.45       -1.35      2.01 o
   1   6  13        5.94        7.54      2.21 o
   2   6  13        4.32        3.60      1.49 o
   3   6  13        6.16        8.53      2.86 o
   4   6  13        1.77        2.27      2.51 o
  -1   7  13        1.20        0.78      2.26 o
   0   7  13        7.59        8.21      2.53 o
   1   7  13       13.20       13.85      2.77 o
   2   7  13        2.75        3.77      1.62 o
   3   7  13        0.85        3.59      1.77 o
   0   8  13        0.29        0.24      2.58 o
   1   8  13        8.42        7.82      2.85 o
   2   8  13       14.81       17.42      3.16 o
   3   8  13        0.04        0.17      1.90 o
   1   9  13        0.34        1.84      2.60 o
   2   9  13        1.57        1.28      2.78 o
   3   9  13        0.73        2.75      3.13 o
   3  10  13       16.07       14.16      3.65 o
   2  -1  14        2.90        1.19      2.28 o
   1   0  14        1.87        1.18      1.83 o
   2   0  14        0.53        0.61      2.15 o
  -1   1  14        1.54        1.36      3.04 o
   0   1  14        3.75        3.75      1.81 o
   1   1  14        3.89        3.76      1.98 o
   2   1  14        2.97        4.07      1.97 o
   3   1  14        1.84        0.65      2.33 o
  -2   2  14        4.00        3.07      2.63 o
   0   2  14        2.06        1.88      1.60 o
   1   2  14        1.16        1.61      1.95 o
   2   2  14        0.03       -0.61      2.03 o
   3   2  14        2.56        0.43      2.41 o
  -2   3  14        5.67        5.14      2.85 o
   1   3  14        3.85        2.98      2.06 o
   2   3  14        0.01        0.45      2.16 o
   3   3  14        1.58        0.98      2.38 o
  -2   4  14        0.30       -0.94      2.77 o
  -1   4  14        6.43        4.02      2.24 o
   0   4  14        4.24        4.90      2.14 o
   1   4  14        0.75        0.18      2.00 o
   2   4  14        8.97       10.63      2.70 o
   3   4  14        5.96        7.59      2.62 o
  -1   5  14        2.70        2.87      2.27 o
   0   5  14        2.96        3.81      2.27 o
   1   5  14        0.50       -0.10      1.36 o
   2   5  14        0.02        2.39      2.46 o
   3   5  14        2.16        1.62      2.17 o
  -1   6  14        1.84        0.41      2.72 o
   0   6  14        8.12        4.33      2.39 o
   1   6  14        6.74        6.63      2.13 o
   2   6  14       26.64       21.80      3.46 o
   3   6  14        5.70        6.11      2.92 o
   0   7  14        0.21        0.68      2.39 o
   1   7  14       11.83        9.91      2.62 o
   2   7  14        0.86        2.17      1.64 o
   0   8  14        0.35       -0.18      2.70 o
   1   8  14       14.21       12.91      3.08 o
   2   8  14        6.10        1.73      2.76 o
   1   9  14        2.88        0.88      3.21 o
   2   9  14        2.45        2.93      3.07 o
   2   0  15        0.50        1.29      2.47 o
   1   1  15        0.01       -0.34      2.14 o
   2   1  15        0.01        0.46      2.39 o
   1   2  15        0.03       -1.04      2.04 o
   2   2  15        3.92        2.29      2.37 o
   1   3  15        4.18        2.84      2.21 o
   2   3  15        0.13        1.15      2.26 o
   1   4  15        1.06        1.21      2.23 o
   2   4  15        7.53        7.06      2.47 o
  -1   5  15        0.00        0.16      2.71 o
   0   5  15        0.06        1.22      2.45 o
   2   5  15        0.00        0.13      2.34 o
   0   6  15        0.56        2.20      2.59 o
   0   7  15        0.18       -0.95      2.96 o
   1   7  15        1.58        1.19      2.65 o
   1   8  15        1.32        2.22      2.94 o
   1   3  16        2.05        1.90      2.39 o
   1   4  16        0.09        0.97      2.56 o
 
